# Supplementary material for: Macronutrient variability in human milk from donors to a milk bank: Implications for feeding preterm infants
Source: PLoS One. 2019 Jan 25;14(1):e0210610. doi: 10.1371/journal.pone.0210610 (PMC6347243; doi:10.1371/journal.pone.0210610)
Supplement: S1 File — (XLSX) [file pone.0210610.s001.xlsx]

## Sheet: DonorPools
Macronutrient Profile of Pools from Individual Donor Before Combining Into Multi-Donor Pools (Received Between 11/2015 and 7/2016)
ount	Subject Deposit Order	Subject ID	Mom Age	Pool Num	Deidentified Date Order	Term (1=Term; 2=Preterm; 3=Deceased)	Days Between Pumps	Age of Milk (Days Since Birth)	Age of Milk (Weeks Since Birth)	Num of Pump Dates	Fat (g/dL)	Protein (g/dL)	Lactose (g/dL)
1	1	82	36	13241	1	1	2	133.918	19	Multiple Dates	4.6	0.97	7.49
1	1	24	38	13257	2	2	0	284	41	Single Date	3.37	0.86	7.85
1	1	2	34	13312	3	2	0	531	76	Single Date	3.51	1.35	7.28
1	1	132	29	13435	4	1	0	58	8	Single Date	3.36	0.96	7.19
1	1	131	27	13252	5	1	0	74	11	Single Date	3.65	1.02	7.44
2	1	10	27	13256	6	1	4	209.967	30	Multiple Dates	3.96	1.11	7.74
1	1	14	33	13257	7	2	0	75	11	Single Date	3.15	0.9	7.71
3	1	84	37	13265	8	2	0	145	21	Single Date	4.06	1.02	7.71
1	1	65	25	13267	9	1	2	64.9073	9	Multiple Dates	2.67	1.12	7.8
5	1	130	36	13261	10	1	0	351	50	Single Date	3.88	0.99	7.56
1	1	167	29	13262	11	1	0	263	38	Single Date	3.59	1	7.29
3	2	84	37	13265	12	2	0	174	25	Single Date	4.06	1.02	7.71
2	2	70	28	13276	13	3	0	146	21	Single Date	5.52	1.28	7.37
1	1	133	29	13436	14	2	0	88	13	Single Date	3.13	1.21	6.98
3	1	200	34	13269	15	1	1	99.4844	14	Multiple Dates	2.96	0.86	7.48
2	2	120	32	13270	16	1	4	146.925	21	Multiple Dates	1.16	0.76	7.43
8	5	171	31	13272	17	1	0	109	16	Single Date	3.11	1.15	7.58
7	2	147	29	13274	18	1	6	57.9753	8	Multiple Dates	3.6	1.07	7.86
3	2	200	34	13279	19	1	5	104.756	15	Multiple Dates	2.87	0.86	7.35
3	3	200	34	13289	20	1	0	112	16	Single Date	2.87	0.85	7.74
2	1	166	35	13318	21	1	6	10.1755	1	Multiple Dates	3.09	1.49	7.77
5	1	115	29	13276	22	1	0	138	20	Single Date	4.44	1.06	7.75
3	1	5	31	13277	23	1	0	573	82	Single Date	3.96	1.12	7.55
1	1	165	29	13281	24	1	0	4	1	Single Date	3.76	1.53	7.71
1	1	47	26	13284	25	1	4	183.023	26	Multiple Dates	3.69	0.91	7.51
6	1	94	35	13284	26	1	0	111	16	Single Date	3.16	0.96	7.64
1	1	162	34	13286	27	1	3	11.5496	2	Multiple Dates	4.6	1.29	7.78
2	1	137	31	13287	28	1	1	4.52104	1	Multiple Dates	3.94	1.51	7.66
1	1	198	32	13296	29	1	5	36.5856	5	Multiple Dates	4.01	1.13	7.76
1	1	16	30	13343	30	2	0	324	46	Single Date	3.98	1.05	7.54
1	1	149	29	13438	31	1	0	315	45	Single Date	3.5	0.92	6.97
3	2	174	27	13546	32	1	0	16	2	Single Date	3.7	1.27	7.47
3	1	174	27	13929	33	1	0	8	1	Single Date	3.47	1.44	7.39
3	3	174	27	14044	34	1	0	54	8	Single Date	3.45	1.02	7.32
1	1	46	32	13293	35	1	7	277.653	40	Multiple Dates	3.67	1.01	7.69
4	1	151	31	13294	36	1	4	187.925	27	Multiple Dates	4.41	1.08	7.65
5	1	188	30	13295	37	2	6	21.3041	3	Multiple Dates	3.55	1.48	7.84
1	1	30	32	13299	38	1	0	127	18	Single Date	0.69	0.91	8.06
1	1	9	30	13313	39	1	0	227	32	Single Date	4.95	1.09	8.15
6	1	187	27	13300	40	1	0	88	13	Single Date	3.47	1.02	7.92
2	1	39	36	13301	41	2	1	10.4241	1	Multiple Dates	3.3	1.27	7.71
4	2	64	30	13303	42	1	0	278	40	Single Date	3.24	0.89	7.63
4	2	142	35	13305	43	1	0	78	11	Single Date	3.62	1.1	7.79
5	1	104	30	13306	44	2	5	48.4615	7	Multiple Dates	3.51	1.07	7.52
2	2	39	36	13310	45	2	1	14.4393	2	Multiple Dates	3.41	1.23	7.83
4	3	142	35	13310	46	1	0	82	12	Single Date	3.47	1.08	7.79
5	3	104	30	13320	47	2	0	61	9	Single Date	0.95	0.91	7.72
6	2	187	27	13329	48	1	0	101	14	Single Date	3.47	0.95	7.8
6	3	187	27	13339	49	1	0	103	15	Single Date	3.78	0.98	7.68
3	2	199	28	13537	50	1	3	24.3138	3	Multiple Dates	2.91	1.29	7.28
3	1	199	28	13550	51	1	0	23	3	Single Date	3.37	1.33	7.32
2	1	209	32	13677	52	1	0	21	3	Single Date	2.79	0.97	7.11
2	1	213	39	14548	53	1	0	469	67	Single Date	5.2	1.41	6.98
1	1	86	24	13310	54	1	0	71	10	Single Date	3.15	1.17	7.51
4	4	142	35	13310	55	1	0	111	16	Single Date	3.47	1.08	7.79
1	1	33	23	13340	56	1	0	207	30	Single Date	2.89	1.02	7.59
3	3	199	28	13537	57	1	0	39	6	Single Date	2.91	1.29	7.28
6	3	109	26	13327	58	1	0	154	22	Single Date	3.81	0.89	7.66
16	1	192	24	13328	59	1	2	11.9972	2	Multiple Dates	3.46	1.12	7.95
16	6	192	24	13348	60	1	0	66	9	Single Date	3.53	1.06	8.24
6	4	109	26	13433	61	1	0	160	23	Single Date	4.9	0.91	7.01
1	1	193	24	14240	62	1	0	85	12	Single Date	2.8	1.39	7.23
3	1	118	33	13326	63	1	0	1	0	Single Date	3.42	1.27	7.16
16	2	192	24	13328	64	1	0	20	3	Single Date	3.46	1.12	7.95
4	1	182	23	13330	65	1	0	93	13	Single Date	4.93	1.13	7.51
1	1	134	28	13332	66	1	0	103	15	Single Date	3.89	1.41	7.5
16	3	192	24	13335	67	1	1	20.4369	3	Multiple Dates	3.31	1.09	7.87
3	2	118	33	13337	68	1	4	3.50256	1	Multiple Dates	3.13	1.18	7.29
4	2	182	23	13342	69	1	6	97.9341	14	Multiple Dates	4.43	1.09	7.49
16	4	192	24	13348	70	1	1	22.6314	3	Multiple Dates	3.53	1.06	8.24
7	2	196	30	13365	71	1	0	60	9	Single Date	2.87	1.01	7.28
2	1	186	28	13376	72	1	0	199	28	Single Date	3.92	1.06	7.19
1	1	105	32	13391	73	1	0	6	1	Single Date	4.43	1.11	7.16
2	1	224	32	13405	74	2	0	2	0	Single Date	4.08	1.16	6.61
2	1	169	27	13418	75	1	0	72	10	Single Date	5.68	0.91	6.88
1	1	114	39	13434	76	2	0	11	2	Single Date	2.79	1.4	7.04
2	1	36	21	13350	77	1	0	234	33	Single Date	1.67	0.95	7.94
1	1	11	31	13354	78	1	0	867	124	Single Date	4.24	0.84	7.61
2	2	19	34	13355	79	1	4	248.971	36	Multiple Dates	4.03	0.88	7.76
7	3	147	29	13369	80	1	1	88.4877	13	Multiple Dates	3.58	1	7.33
7	1	147	29	13375	81	1	0	18	3	Single Date	3.71	1.06	7.27
2	2	36	21	13384	82	1	0	242	35	Single Date	0.75	0.95	7.47
4	1	142	35	13360	83	1	0	65	9	Single Date	3.44	1.11	7.18
16	5	192	24	13377	84	1	1	24.2864	3	Multiple Dates	3.54	0.99	7.17
2	1	176	28	13414	85	1	0	120	17	Single Date	2.37	0.65	7.03
8	5	158	33	13415	86	2	7	113.577	16	Multiple Dates	3.75	1.17	7.1
1	1	96	27	13416	87	2	0	98	14	Single Date	3.52	1.09	7.02
8	4	158	33	13441	88	2	6	95.2079	14	Multiple Dates	3.89	1.09	7.08
6	5	109	26	13373	89	1	0	180	26	Single Date	3.67	0.82	7.02
2	1	19	34	13392	90	1	0	124	18	Single Date	3.51	0.92	7.17
6	1	109	26	13423	91	1	0	119	17	Single Date	3.46	0.89	7.3
6	2	109	26	13433	92	1	0	121	17	Single Date	4.9	0.91	7.01
3	1	76	32	13594	93	1	0	137	20	Single Date	4.15	1.07	7.01
1	1	57	35	13386	94	1	0	257	37	Single Date	2.69	0.87	7.21
1	1	103	31	13387	95	1	0	79	11	Single Date	3.93	1.4	6.67
2	1	61	30	13390	96	1	0	40	6	Single Date	4.06	1.17	7.15
1	1	112	29	13391	97	1	0	95	14	Single Date	3.15	0.83	7.12
3	1	18	33	13392	98	1	3	327.936	47	Multiple Dates	3.94	0.85	6.93
1	1	41	33	13393	99	1	0	216	31	Single Date	2.66	1.21	6.34
3	3	118	33	13395	100	1	1	24.4066	3	Multiple Dates	3.59	1.28	6.96
3	1	214	36	13397	101	1	0	6	1	Single Date	3.79	1.42	7.27
2	2	61	30	13401	102	1	7	44.166	6	Multiple Dates	3.64	1.16	7.16
2	2	238	38	13484	103	1	0	6	1	Single Date	2.27	1.4	7.33
1	1	178	32	13562	104	2	0	43	6	Single Date	5.07	1.98	7.1
15	3	34	29	13671	105	2	0	178	25	Single Date	3.41	0.96	7.13
15	4	34	29	13727	106	2	0	183	26	Single Date	3.9	0.95	7.68
15	5	34	29	13746	107	2	0	203	29	Single Date	3.51	0.92	7.36
3	1	258	30	13750	108	1	4	50.528	7	Multiple Dates	5.09	1.26	6.97
15	8	34	29	13764	109	2	0	242	35	Single Date	3.9	0.95	7.54
15	9	34	29	13832	110	2	0	276	39	Single Date	3.35	0.83	7.24
15	10	34	29	13868	111	2	0	276	39	Single Date	4.08	0.98	7.48
15	11	34	29	13894	112	2	0	276	39	Single Date	3.5	0.89	7.46
1	1	89	34	13400	113	1	1	204.484	29	Multiple Dates	4.95	0.9	6.91
2	1	63	29	13402	114	1	0	160	23	Single Date	3.64	1.04	7.14
5	1	40	26	13410	115	1	0	199	28	Single Date	3.65	0.79	6.56
6	5	254	32	13477	116	3	0	21	3	Single Date	2.89	0.98	7.07
2	2	63	29	13403	117	1	0	190	27	Single Date	3.9	1.24	7.07
3	1	159	31	13404	118	1	6	10.3246	1	Multiple Dates	3.59	1.29	7.28
8	2	158	33	13406	119	2	3	49.4613	7	Multiple Dates	4.07	1.36	7.08
1	1	153	28	13410	120	2	3	8.32	1	Multiple Dates	4.09	1.45	7.1
1	1	4	27	13421	121	2	0	501	72	Single Date	5.11	1.1	7.38
8	3	158	33	13427	122	2	0	72	10	Single Date	3.68	1.19	7.01
3	3	159	31	13441	123	1	7	109.016	16	Multiple Dates	3.79	1	7.18
6	4	254	32	13470	124	3	0	16	2	Single Date	3.36	1.17	7.07
10	8	144	30	13476	125	1	6	143.251	20	Multiple Dates	4.08	1.02	7.15
2	2	75	23	13416	126	1	0	176	25	Single Date	3.5	0.92	7.1
3	1	8	32	13419	127	1	0	381	54	Single Date	3.43	0.84	7.17
2	2	227	29	13419	128	1	0	39	6	Single Date	2.81	1.19	7.49
2	1	75	23	13425	129	1	0	173	25	Single Date	3.53	0.93	7.06
2	1	227	29	13428	130	1	1	9.34501	1	Multiple Dates	2.71	1.08	7.37
6	6	254	32	13477	131	3	0	26	4	Single Date	2.89	0.98	7.07
8	1	158	33	13412	132	2	0	46	7	Single Date	4.18	1.34	7.16
7	1	196	30	13426	133	1	1	19.3586	3	Multiple Dates	3.29	1.33	7.33
15	1	34	29	13607	134	2	0	164	23	Single Date	4.92	1.05	7.67
15	2	34	29	13661	135	2	0	175	25	Single Date	3.94	0.84	7.49
15	6	34	29	13746	136	2	0	215	31	Single Date	3.51	0.92	7.36
15	7	34	29	13759	137	2	0	215	31	Single Date	3.64	0.83	7.44
7	1	43	31	13451	138	1	6	82.4064	12	Multiple Dates	3.52	1.02	7.25
1	1	161	30	13464	139	1	1	233.582	33	Multiple Dates	4.15	0.85	7.09
7	2	43	31	13482	140	1	5	311.583	45	Multiple Dates	2.76	0.84	7.37
3	2	159	31	13443	141	1	0	104	15	Single Date	3.64	1.05	7.18
6	1	254	32	13446	142	3	0	12	2	Single Date	3.85	1.42	7
2	1	239	30	13448	143	1	1	19.4831	3	Multiple Dates	3.08	1.03	7.34
4	2	215	25	13450	144	1	4	39.9137	6	Multiple Dates	2.53	1	7.11
6	2	94	35	13453	145	1	0	127	18	Single Date	3	0.94	7.08
3	1	150	33	13454	146	1	0	150	21	Single Date	3.87	1.03	7.15
6	2	254	32	13462	147	3	0	12	2	Single Date	3.41	1.33	6.99
2	1	212	28	13465	148	1	0	3	0	Single Date	3.34	1.33	7.27
2	2	239	30	13470	149	1	0	33	5	Single Date	3.16	1.01	7.43
6	3	254	32	13470	150	3	0	12	2	Single Date	3.36	1.17	7.07
2	1	156	30	13472	151	1	0	164	23	Single Date	3.27	0.87	7.17
2	2	156	30	13476	152	1	7	181.91	26	Multiple Dates	3.22	0.91	7.24
24	2	256	34	13493	153	1	1	4.5	1	Multiple Dates	2.63	1.42	7.07
2	1	17	30	13502	154	1	0	400	57	Single Date	4.78	1.06	6.9
2	2	212	28	13527	155	1	0	71	10	Single Date	1.82	1.01	7.32
3	2	150	33	13454	156	1	0	153	22	Single Date	3.87	1.03	7.15
3	2	185	34	13455	157	1	0	34	5	Single Date	2.73	1.25	7.35
1	1	48	29	13459	158	1	0	283	40	Single Date	3.61	0.82	7.32
5	1	125	33	13463	159	1	4	127.273	18	Multiple Dates	2.07	0.78	7.18
5	2	188	30	13463	160	2	2	31.042	4	Multiple Dates	2.93	1.24	7.18
3	1	185	34	13474	161	1	0	7	1	Single Date	2.84	1.18	7.19
5	3	188	30	13475	162	2	0	35	5	Single Date	3.35	1.31	7.19
3	1	248	30	13532	163	1	0	10	1	Single Date	3.12	1.37	7.38
2	1	218	29	13466	164	1	0	15	2	Single Date	2.95	1.39	7.25
7	1	116	34	13467	165	1	0	10	1	Single Date	3.17	1.28	7.01
4	2	128	31	13468	166	1	0	55	8	Single Date	3.69	0.99	7.22
2	1	138	30	13472	167	1	0	96	14	Single Date	3.48	1.03	7.3
7	2	116	34	13475	168	1	0	12	2	Single Date	3.18	1.28	7.02
24	1	256	34	13485	169	1	0	3	0	Single Date	2.47	1.35	7.45
4	1	128	31	13492	170	1	7	19.9888	3	Multiple Dates	3.77	1.13	7.32
2	2	138	30	13493	171	1	6	101.219	14	Multiple Dates	3.91	1.04	7.32
2	2	218	29	13494	172	1	1	22.5069	3	Multiple Dates	3.01	1.28	7.18
7	4	116	34	13495	173	1	7	38.4612	5	Multiple Dates	3.45	1.16	7.02
24	3	256	34	13499	174	1	4	5.76774	1	Multiple Dates	2.44	1.32	7.35
1	1	244	26	13549	175	1	0	6	1	Single Date	3.34	1.8	7.06
1	1	222	24	14471	176	1	0	171	24	Single Date	4	0.94	7.48
2	1	179	32	13473	177	1	0	44	6	Single Date	2.45	0.94	7.32
6	5	187	27	13480	178	1	5	149.009	21	Multiple Dates	3.07	0.98	7.02
6	4	187	27	13481	179	1	0	115	16	Single Date	2.11	0.96	7.05
2	1	160	31	13483	180	1	0	63	9	Single Date	4.48	0.96	7.37
1	1	155	30	13492	181	1	0	188	27	Single Date	2.57	1.1	7.11
1	1	246	32	13497	182	1	0	420	60	Single Date	4.56	1.08	7
3	1	252	23	13498	183	1	4	50.11	7	Multiple Dates	3.13	0.86	7.23
2	2	160	31	13500	184	1	2	66.0291	9	Multiple Dates	4.01	0.91	7.43
6	1	237	24	13533	185	1	0	64	9	Single Date	2.85	0.86	6.98
1	1	69	30	13534	186	1	0	241	34	Single Date	4.9	1.08	7.12
1	1	197	31	13535	187	1	0	206	29	Single Date	3.11	1.13	7.12
29	2	241	34	13604	188	1	0	7	1	Single Date	3.08	1.23	7.04
9	1	180	34	13496	189	1	0	4	1	Single Date	4.38	1.27	7.15
3	1	183	27	13499	190	1	2	112.872	16	Multiple Dates	2.78	0.88	7.23
2	1	87	27	13501	191	1	3	30.6449	4	Multiple Dates	4.52	1.06	7
5	2	115	29	13502	192	1	6	163.91	23	Multiple Dates	4.64	1.03	7.16
9	2	180	34	13504	193	1	0	6	1	Single Date	4.92	1.4	7.22
5	3	115	29	13506	194	1	4	174.006	25	Multiple Dates	4.27	1	7.31
1	1	97	35	13514	195	2	0	38	5	Single Date	3.72	0.94	6.82
6	1	221	32	13523	196	1	0	94	13	Single Date	3.5	1.04	7.23
1	1	175	33	13531	197	1	0	172	25	Single Date	3.53	0.86	7.08
9	3	180	34	13533	198	1	0	14	2	Single Date	5.11	1.27	7.2
29	9	241	34	13604	199	1	0	40	6	Single Date	3.08	1.23	7.04
29	3	241	34	13618	200	1	0	10	1	Single Date	3.42	1.24	7.12
29	6	241	34	13642	201	1	0	25	4	Single Date	3.3	1.21	6.97
29	7	241	34	13651	202	1	0	28	4	Single Date	3.18	1.13	7.17
3	1	216	31	13505	203	1	0	27	4	Single Date	3.84	1.13	7.07
1	1	122	38	13528	204	1	0	63	9	Single Date	2.8	0.89	6.88
2	1	206	30	13538	205	1	0	54	8	Single Date	3.29	0.96	7.04
29	1	241	34	13608	206	1	1	4.40271	1	Multiple Dates	3.39	1.21	7.07
29	4	241	34	13618	207	1	2	18.2424	3	Multiple Dates	3.42	1.24	7.12
29	5	241	34	13642	208	1	0	21	3	Single Date	3.3	1.21	6.97
29	8	241	34	13651	209	1	0	33	5	Single Date	3.18	1.13	7.17
2	2	225	21	13816	210	1	2	5.92857	1	Multiple Dates	4.42	1.46	7.03
2	1	70	28	13510	211	3	0	96	14	Single Date	5.5	1.22	6.82
1	1	31	36	13531	212	2	0	284	41	Single Date	4.38	0.98	7.03
1	1	29	34	13535	213	1	0	226	32	Single Date	3.81	0.91	6.89
5	2	130	36	13539	214	1	0	428	61	Single Date	3.41	0.9	7.07
2	1	120	32	13540	215	1	0	144	21	Single Date	0.82	0.68	6.84
2	1	225	21	13826	216	1	1	5.47222	1	Multiple Dates	4.35	1.57	7.12
15	12	34	29	13911	217	2	0	306	44	Single Date	5.07	0.93	7.19
2	2	98	26	13547	218	1	1	154.482	22	Multiple Dates	2.33	0.8	7.02
1	1	236	25	13628	219	1	1	68.5461	10	Multiple Dates	2.98	0.89	7.21
15	13	34	29	13911	220	2	0	306	44	Single Date	5.07	0.93	7.19
15	14	34	29	13930	221	2	0	398	57	Single Date	5.01	0.91	7.25
15	15	34	29	14065	222	2	0	429	61	Single Date	5.36	1.08	7.04
3	1	101	36	13554	223	1	4	106.585	15	Multiple Dates	4.69	1.2	7.25
3	3	150	33	13555	224	1	0	162	23	Single Date	3.82	0.98	7.18
3	2	203	33	13556	225	2	2	115.762	17	Multiple Dates	3.82	1.11	7
4	1	215	25	13557	226	1	2	32.2593	5	Multiple Dates	2.54	0.94	7.08
1	1	117	31	13558	227	1	0	117	17	Single Date	3.75	0.96	7.23
4	3	215	25	13559	228	1	7	40.629	6	Multiple Dates	2.7	0.95	7.15
3	2	214	36	13567	229	1	0	20	3	Single Date	3.98	1.11	7.29
3	2	101	36	13571	230	1	0	114	16	Single Date	5.34	1.11	7.38
4	4	215	25	13575	231	1	0	65	9	Single Date	2.72	0.88	7.1
3	2	76	32	13594	232	1	0	162	23	Single Date	4.15	1.07	7.01
2	1	249	31	14360	233	1	0	9	1	Single Date	4.36	1.06	7.18
1	1	88	28	13561	234	1	0	188	27	Single Date	3.99	0.97	7.11
1	1	243	30	13563	235	1	5	16.2008	2	Multiple Dates	3.72	1.35	7.23
3	2	277	39	13565	236	1	0	37	5	Single Date	3.6	1.41	7.2
3	3	214	36	13567	237	1	0	59	8	Single Date	3.98	1.11	7.29
24	4	256	34	13569	238	1	0	19	3	Single Date	2.49	1.09	7.41
2	2	177	32	13573	239	1	0	10	1	Single Date	3.47	1.11	7.45
24	5	256	34	13575	240	1	0	24	3	Single Date	2.41	1.03	7.47
2	2	67	114	13582	241	1	0	664	95	Single Date	5.4	1.51	6.93
1	1	148	27	13583	242	1	6	13.4921	2	Multiple Dates	2.26	1.25	7.38
3	1	277	39	13585	243	1	2	35.0612	5	Multiple Dates	3.43	1.38	7.28
2	1	177	32	13586	244	1	0	8	1	Single Date	3.54	1.14	7.45
3	3	76	32	13594	245	1	0	174	25	Single Date	4.15	1.07	7.01
2	2	169	27	13572	246	1	1	117.552	17	Multiple Dates	5.8	0.8	6.94
1	1	257	29	13574	247	3	0	3	0	Single Date	3.89	2.05	6.69
2	1	121	30	13576	248	3	4	81.9636	12	Multiple Dates	3.75	1.04	7.26
2	1	272	31	13578	249	1	6	3.93182	1	Multiple Dates	4.29	1.32	7.49
3	3	84	37	13581	250	2	1	249.767	36	Multiple Dates	4.12	1	7.26
2	1	67	114	13582	251	1	0	561	80	Single Date	5.4	1.51	6.93
3	1	152	38	13586	252	1	2	226.935	32	Multiple Dates	3.86	1.12	7.03
5	4	188	30	13587	253	2	4	41.2375	6	Multiple Dates	3.25	1.3	7.2
1	1	56	31	13588	254	1	0	213	30	Single Date	3.93	1.18	7.13
1	1	217	32	13590	255	1	0	72	10	Single Date	3.96	1.14	7.2
1	1	59	31	13593	256	1	0	297	42	Single Date	2.84	0.86	7.15
2	2	272	31	13595	257	1	1	45.4667	6	Multiple Dates	3.26	0.98	7.35
5	2	125	33	13597	258	1	0	170	24	Single Date	2.05	0.73	7.24
6	2	237	24	13597	259	1	0	74	11	Single Date	2.97	0.91	7.01
1	1	7	30	13716	260	1	0	402	57	Single Date	3.97	1.26	6.98
4	1	123	25	13582	261	1	5	57.1739	8	Multiple Dates	2.16	1.01	7.28
3	1	284	31	13603	262	1	0	3	0	Single Date	3.94	2	6.84
3	2	284	31	13624	263	1	3	4.93709	1	Multiple Dates	3.44	1.48	6.72
2	2	179	32	13627	264	1	0	122	17	Single Date	2.64	0.86	7.1
3	3	284	31	13640	265	1	7	51.6986	7	Multiple Dates	2.84	1.24	6.89
1	1	267	27	13596	266	1	0	159	23	Single Date	3.35	0.85	7.15
2	1	51	32	13601	267	1	0	305	44	Single Date	3.08	1.15	7.26
4	1	64	30	13602	268	1	0	268	38	Single Date	3.44	0.89	7.02
4	3	64	30	13614	269	1	4	296.523	42	Multiple Dates	3.07	0.86	7.05
1	1	35	29	13717	270	1	0	1135	162	Single Date	5.17	1.58	6.54
8	2	171	31	13605	271	1	0	32	5	Single Date	2.84	1.28	6.97
8	3	171	31	13606	272	1	0	32	5	Single Date	3.48	1.32	6.92
16	8	192	24	13609	273	1	2	193.828	28	Multiple Dates	3.66	0.86	7.06
2	1	170	30	13610	274	1	0	3	0	Single Date	2.1	1.15	7.03
3	3	248	30	13625	275	1	5	112.395	16	Multiple Dates	2.7	1.04	7.23
1	1	129	29	13626	276	1	4	153.643	22	Multiple Dates	2.11	1.05	7
1	1	100	33	13710	277	1	0	404	58	Single Date	3	1.07	7.34
2	2	170	30	13728	278	1	0	142	20	Single Date	1.62	0.93	7
2	1	49	22	13615	279	1	0	255	36	Single Date	3.71	0.98	7.23
2	2	49	22	13616	280	1	0	255	36	Single Date	2.45	0.91	7.36
12	6	80	34	13656	281	1	1	193.561	28	Multiple Dates	3.86	0.94	7.25
5	4	245	29	13659	282	1	5	49.2545	7	Multiple Dates	3.33	0.91	7.15
2	2	166	35	13669	283	1	5	35.5	5	Multiple Dates	3.35	1.19	7.22
1	1	220	34	13674	284	2	0	6	1	Single Date	3.24	1.24	7.06
2	2	51	32	13688	285	1	0	319	46	Single Date	3.33	1.08	7.22
1	1	145	20	13701	286	1	0	477	68	Single Date	3.36	0.99	6.78
12	5	80	34	13716	287	1	0	188	27	Single Date	4	0.94	7.24
1	2	108	26	13717	288	2	0	267	38	Single Date	3.98	0.89	7.05
8	4	171	31	13650	289	1	0	98	14	Single Date	2.7	1.1	7.06
3	2	18	33	13659	290	1	2	373.048	53	Multiple Dates	4.4	0.81	6.95
24	8	256	34	13666	291	1	1	31.7199	5	Multiple Dates	2.44	0.98	7.1
2	2	190	24	13668	292	1	5	173.544	25	Multiple Dates	3.25	0.91	7.09
6	3	237	24	13670	293	1	1	85.5914	12	Multiple Dates	2.67	0.95	6.99
6	2	221	32	13688	294	1	6	105.724	15	Multiple Dates	3.9	1.11	7.29
24	9	256	34	13688	295	1	0	38	5	Single Date	2.42	1.04	7.25
2	1	190	24	13689	296	1	0	172	25	Single Date	2.94	0.89	7.14
3	3	18	33	13690	297	1	0	383	55	Single Date	5.47	0.84	6.94
24	7	256	34	13697	298	1	0	30	4	Single Date	2.45	0.94	7.05
1	1	143	38	13698	299	1	0	187	27	Single Date	2.09	0.86	7.2
3	2	287	25	13752	300	1	1	70.4794	10	Multiple Dates	3.7	0.89	7.18
3	1	287	25	13773	301	1	1	38.4483	5	Multiple Dates	3.9	1.08	7.19
1	1	194	31	14077	302	1	0	105	15	Single Date	4	1.18	7.26
1	1	275	20	15244	303	3	5	17.5052	3	Multiple Dates	2.54	0.92	6.84
4	1	172	33	13657	304	1	1	238.536	34	Multiple Dates	2.88	0.92	7.11
7	3	119	27	13658	305	1	1	122.687	18	Multiple Dates	3.17	0.94	7.09
1	1	38	32	13660	306	1	2	172.075	25	Multiple Dates	3.78	0.92	7.01
7	1	119	27	13660	307	1	3	94.3531	13	Multiple Dates	3.25	0.94	7.15
4	4	182	23	13664	308	1	0	143	20	Single Date	4.78	1.07	6.87
2	2	224	32	13683	309	2	0	78	11	Single Date	3.71	0.75	7.01
4	3	182	23	13685	310	1	0	129	18	Single Date	5.3	1.13	6.9
2	1	268	30	13686	311	1	0	392	56	Single Date	2.22	0.93	7.27
3	2	152	38	13695	312	1	0	248	35	Single Date	3.54	1.03	7.03
3	2	258	30	13772	313	1	2	89.0201	13	Multiple Dates	4.19	1.19	7.2
3	3	287	25	13784	314	1	0	74	11	Single Date	3.58	0.82	7.25
4	1	305	36	13825	315	1	0	37	5	Single Date	3.62	1.11	7.47
1	1	55	32	13676	316	1	0	212	30	Single Date	4.78	1.12	7.15
2	2	268	30	13686	317	1	0	392	56	Single Date	2.22	0.93	7.27
24	6	256	34	13688	318	1	0	24	3	Single Date	2.42	1.04	7.25
2	1	107	30	13690	319	1	0	72	10	Single Date	3.64	1.13	7.09
5	1	245	29	13678	320	1	0	4	1	Single Date	3.26	1	7.27
5	2	245	29	13679	321	1	0	4	1	Single Date	3.11	0.97	7.37
4	2	172	33	13681	322	1	0	273	39	Single Date	3.5	1.08	7.13
4	3	172	33	13682	323	1	0	273	39	Single Date	3.26	1.04	7.19
1	1	233	33	13687	324	1	0	143	20	Single Date	3.59	1.01	7.1
7	3	196	30	13690	325	1	3	80.0708	11	Multiple Dates	2.75	0.93	7.13
1	1	91	32	13691	326	1	2	113.116	16	Multiple Dates	4.25	0.87	7.04
1	1	323	37	13887	327	1	4	29	4	Single Date	2.97	1.1	6.61
3	1	203	33	13694	328	2	5	97.0208	14	Multiple Dates	3.98	1.05	7.14
3	3	277	39	13700	329	1	6	44.8472	6	Multiple Dates	3.49	1.32	7.33
1	1	296	29	13754	330	1	0	160	23	Single Date	2.9	1.01	7.26
7	4	196	30	13694	331	1	0	83	12	Single Date	2.8	0.98	7.27
7	5	196	30	13698	332	1	0	83	12	Single Date	2.8	0.98	7.27
3	1	265	32	13704	333	1	2	4.92188	1	Multiple Dates	4.33	1.47	7.49
29	10	241	34	13705	334	1	0	56	8	Single Date	3.41	1.14	6.9
2	3	209	32	13707	335	1	0	201	29	Single Date	2.89	0.92	7.04
13	11	26	32	13713	336	1	0	243	35	Single Date	3.25	0.95	7.15
3	2	265	32	13715	337	1	7	18.0863	3	Multiple Dates	4.12	1.5	7.45
3	2	259	35	13716	338	1	3	36.6474	5	Multiple Dates	2.88	1.07	7.09
13	2	26	32	13725	339	1	0	150	21	Single Date	3.48	1.2	7.07
13	3	26	32	13726	340	1	1	154.588	22	Multiple Dates	3.25	0.92	7.1
13	4	26	32	13736	341	1	5	157.259	22	Multiple Dates	3.31	0.93	7.17
13	10	26	32	13777	342	1	0	185	26	Single Date	3.65	1.02	7.27
13	6	26	32	13867	343	1	0	170	24	Single Date	3.59	0.95	7.14
13	7	26	32	13912	344	1	0	177	25	Single Date	3.61	0.94	7.04
13	12	26	32	13941	345	1	0	267	38	Single Date	3.89	0.98	6.94
13	8	26	32	14030	346	1	0	177	25	Single Date	3.17	0.96	7.13
13	5	26	32	14063	347	1	0	160	23	Single Date	3.73	1	7.38
13	13	26	32	14064	348	1	0	368	53	Single Date	3.85	1.18	6.87
13	9	26	32	14232	349	1	0	177	25	Single Date	3.22	0.96	7.08
1	1	168	27	14294	350	2	6	6.48837	1	Multiple Dates	2.89	1.42	7.2
1	1	60	26	13720	351	1	0	137	20	Single Date	3.43	1.01	7.17
13	1	26	32	13725	352	1	0	54	8	Single Date	3.48	1.2	7.07
1	1	99	34	13730	353	1	0	233	33	Single Date	3.18	0.9	7.12
2	2	186	28	13732	354	1	0	244	35	Single Date	3.73	1.09	7.19
1	1	306	31	13744	355	1	0	175	25	Single Date	2.94	1.06	7.6
1	1	312	23	13817	356	1	0	37	5	Single Date	3.83	1.04	7.55
8	1	322	34	13870	357	1	0	79	11	Single Date	3.14	1.09	7.31
8	2	322	34	13880	358	1	0	93	13	Single Date	3.67	1.12	7.39
8	3	322	34	13881	359	1	0	122	17	Single Date	3.53	1.08	7.39
8	5	322	34	13889	360	1	0	126	18	Single Date	4.19	1.13	7.14
8	7	322	34	13898	361	1	0	157	22	Single Date	4.26	1.03	7.14
8	6	322	34	13908	362	1	0	140	20	Single Date	3.63	1.02	7.07
2	1	98	26	13729	363	1	0	148	21	Single Date	2	0.76	7.05
1	1	140	33	13735	364	1	0	25	4	Single Date	3.21	1.3	7.32
6	3	228	28	13745	365	1	5	118.674	17	Multiple Dates	3.77	0.91	7.26
1	1	208	26	13738	366	1	0	116	17	Single Date	2.64	0.95	7.19
24	10	256	34	13742	367	1	2	41.6414	6	Multiple Dates	2.45	0.89	7.23
24	11	256	34	13743	368	1	1	44.4985	6	Multiple Dates	2.38	0.88	7.34
24	12	256	34	13763	369	1	6	53.9971	8	Multiple Dates	2.29	0.84	7.26
1	1	279	33	13758	370	2	7	83.5082	12	Multiple Dates	3.85	0.85	7.14
1	1	286	32	13775	371	1	0	7	1	Single Date	3.14	1.11	6.96
1	1	37	36	13760	372	1	0	313	45	Single Date	4.91	1.42	6.88
1	1	22	23	13761	373	1	0	226	32	Single Date	2.88	0.89	7.34
2	1	289	26	13786	374	1	2	85.0556	12	Multiple Dates	2.72	1	6.93
2	2	289	26	13820	375	1	3	87.2727	12	Multiple Dates	2.81	1.06	7.06
5	2	352	24	14263	376	2	0	53	8	Single Date	3.24	0.89	7.14
7	4	147	29	13766	377	1	0	95	14	Single Date	3.94	1.01	7.14
1	1	93	30	13767	378	1	1	34.6417	5	Multiple Dates	3.24	1.14	7.31
2	1	278	26	13768	379	1	2	46.1565	7	Multiple Dates	4.85	1.51	6.99
7	5	147	29	13776	380	1	7	98.9586	14	Multiple Dates	3.78	1.04	6.98
4	3	298	34	13783	381	2	3	13.051	2	Multiple Dates	3.87	1.51	7.25
10	2	144	30	13784	382	1	0	64	9	Single Date	3.78	1.09	7.08
4	2	298	34	13785	383	2	3	11.7869	2	Multiple Dates	3.88	1.56	7.26
4	1	333	29	13871	384	1	0	30	4	Single Date	3.74	1.3	7.13
6	2	320	32	13873	385	1	1	4.47353	1	Multiple Dates	3.81	1.62	7.1
5	1	352	24	14257	386	2	5	51.7672	7	Multiple Dates	4.46	1.04	7.08
5	3	352	24	14263	387	2	0	54	8	Single Date	3.24	0.89	7.14
5	4	352	24	14264	388	2	2	86.9529	12	Multiple Dates	4.18	0.99	6.66
6	3	320	32	14275	389	1	5	12.8676	2	Multiple Dates	3.95	0.93	6.71
3	1	269	34	14373	390	1	2	164.311	23	Multiple Dates	4.82	0.98	6.92
4	2	247	25	13782	391	1	0	126	18	Single Date	3.97	0.9	7.23
3	1	85	27	13791	392	1	1	29.6157	4	Multiple Dates	3.28	1.05	7.16
4	1	247	25	13793	393	1	6	120.148	17	Multiple Dates	3.77	0.93	7.25
8	6	271	36	13798	394	2	1	131.251	19	Multiple Dates	2.44	0.8	7.3
3	3	85	27	13827	395	1	1	39.5435	6	Multiple Dates	3.29	0.99	7.1
3	2	85	27	13831	396	1	0	32	5	Single Date	3.39	1.09	7.1
1	1	311	38	13834	397	1	0	16	2	Single Date	3.41	1.08	7.19
1	1	73	33	13802	398	1	0	218	31	Single Date	4.39	0.97	7.21
6	1	226	18	13816	399	1	0	56	8	Single Date	3.11	0.97	6.76
6	2	226	18	13816	400	1	0	56	8	Single Date	3.11	0.97	6.76
5	3	130	36	13823	401	1	0	476	68	Single Date	3.46	0.88	7.05
1	1	304	28	13939	402	1	0	7	1	Single Date	3.79	1.48	7.25
1	1	66	30	13807	403	1	0	458	65	Single Date	4.53	1.06	7.15
7	6	196	30	13807	404	1	0	147	21	Single Date	3.44	0.9	7.09
5	5	188	30	13811	405	2	2	61.9091	9	Multiple Dates	2.75	1	7.13
1	1	290	31	13817	406	1	2	39.7155	6	Multiple Dates	3.08	1.01	7.19
3	2	8	32	13818	407	1	0	534	76	Single Date	3.55	0.86	7.35
6	4	237	24	13829	408	1	4	105.756	15	Multiple Dates	2.53	0.79	6.94
8	4	322	34	13881	409	1	0	122	17	Single Date	3.53	1.08	7.39
8	8	322	34	13908	410	1	0	185	26	Single Date	3.63	1.02	7.07
1	1	324	30	14025	411	1	3	28.7083	4	Multiple Dates	3.99	1.44	7.2
3	1	294	30	13813	412	1	4	10.9412	2	Multiple Dates	3.91	1.17	7.185
2	1	283	33	13815	413	1	0	368	53	Single Date	2.58	1.01	7.38
6	6	109	26	13833	414	1	2	250.16	36	Multiple Dates	4.66	1.05	7.11
3	2	183	27	13835	415	1	0	228	33	Single Date	2.52	0.84	7.31
2	1	327	36	13836	416	2	0	10	1	Single Date	4.25	1.8	6.88
2	1	301	33	13837	417	1	0	78	11	Single Date	6.05	1.02	6.86
1	1	303	33	13837	418	1	0	129	18	Single Date	2.61	0.79	7.19
3	3	203	33	13839	419	2	7	149.548	21	Multiple Dates	3.84	0.97	7.1
24	13	256	34	13849	420	1	0	71	10	Single Date	2.47	0.9	7.47
1	1	302	35	13859	421	1	0	74	11	Single Date	2.81	0.94	7.08
2	1	238	38	13861	422	1	0	4	1	Single Date	2.43	1.05	7.07
24	15	256	34	13869	423	1	0	80	11	Single Date	2.84	1.04	7.04
24	14	256	34	13890	424	1	0	77	11	Single Date	1.99	0.68	7.39
8	1	271	36	14048	425	2	0	66	9	Single Date	2.63	0.98	7.15
8	2	271	36	14069	426	2	0	68	10	Single Date	2.9	1.02	7.36
1	1	307	33	14164	427	1	0	196	28	Single Date	5.69	0.96	7.23
4	4	298	34	13845	428	2	0	55	8	Single Date	3.61	1.1	7.14
5	2	139	37	13847	429	2	1	70.5108	10	Multiple Dates	3.72	0.92	7.01
5	5	295	33	13848	430	2	6	30.15	4	Multiple Dates	3.61	1	7.12
5	3	295	33	13851	431	2	6	11.9904	2	Multiple Dates	3.19	1.18	7.3
1	1	253	28	13853	432	1	0	59	8	Single Date	2.23	0.82	7.27
5	4	295	33	13854	433	2	7	18.5	3	Multiple Dates	3.29	1.05	7.33
5	4	139	37	13856	434	2	2	70.8602	10	Multiple Dates	3.95	0.92	7
5	3	139	37	13863	435	2	1	70.6303	10	Multiple Dates	3.89	0.89	6.95
5	2	295	33	13863	436	2	0	9	1	Single Date	2.9	1.24	7.26
5	5	139	37	13876	437	2	3	72.5397	10	Multiple Dates	4.1	0.9	7.18
5	5	245	29	13915	438	1	0	69	10	Single Date	2.81	0.82	7.04
3	2	252	23	13852	439	1	7	95.0233	14	Multiple Dates	3.28	0.83	7.37
1	1	229	21	13853	440	1	6	148.382	21	Multiple Dates	4.33	1.01	7.12
6	1	320	32	13873	441	1	0	4	1	Single Date	3.81	1.62	7.1
6	5	320	32	13878	442	1	0	56	8	Single Date	3.31	1.39	7.24
4	3	305	36	13863	443	1	0	73	10	Single Date	3.55	0.9	7.25
16	11	192	24	13875	444	1	0	267	38	Single Date	4.52	0.77	7.25
2	1	363	36	13937	445	3	3	38.4476	5	Multiple Dates	4.2	1.13	7.32
2	2	363	36	13952	446	3	2	58.3064	8	Multiple Dates	3.95	0.99	7.2
5	1	139	37	13866	447	2	0	69	10	Single Date	3.55	0.9	7.25
5	1	295	33	13866	448	2	0	8	1	Single Date	2.9	1.24	7.26
4	2	305	36	13866	449	1	0	72	10	Single Date	3.89	0.89	6.95
2	2	206	30	13890	450	1	0	84	12	Single Date	2.92	0.96	7.05
6	6	320	32	13898	451	1	2	59.0296	8	Multiple Dates	3.17	1.12	7.27
5	3	40	26	13883	452	1	0	301	43	Single Date	3.99	0.75	7.04
2	1	191	32	13884	453	1	4	174.248	25	Multiple Dates	4.87	1.24	7.08
1	1	315	26	13885	454	1	2	85.9932	12	Multiple Dates	2.95	1.23	7.06
4	4	64	30	13886	455	1	0	328	47	Single Date	3.55	0.88	7.17
2	2	191	32	13890	456	1	6	187.991	27	Multiple Dates	5.21	1.22	7.03
5	4	40	26	13892	457	1	5	303.718	43	Multiple Dates	3.45	0.8	7.12
2	1	309	30	13901	458	1	0	52	7	Single Date	4.59	1.01	6.77
5	5	40	26	13909	459	1	0	310	44	Single Date	3.92	0.79	7.06
29	11	241	34	13897	460	1	0	85	12	Single Date	3.06	1.05	7
1	1	351	34	13901	461	1	0	65	9	Single Date	3.24	1.08	7.03
29	12	241	34	13907	462	1	5	94.6852	14	Multiple Dates	3.12	1.07	7.06
29	13	241	34	13916	463	1	0	96	14	Single Date	3.25	0.98	7.03
29	15	241	34	13918	464	1	0	119	17	Single Date	3.05	1	7.23
2	1	74	25	13895	465	1	0	33	5	Single Date	2.94	1.06	7.45
1	1	235	28	13896	466	1	0	25	4	Single Date	3.14	1.1	7.24
1	1	58	36	13899	467	1	0	263	38	Single Date	3	0.85	7.31
2	2	74	25	13902	468	1	0	117	17	Single Date	2.97	0.94	7.59
1	1	317	28	13905	469	1	0	292	42	Single Date	0.65	0.83	7.38
1	1	345	34	13931	470	3	0	26	4	Single Date	3.54	1.23	7.06
1	1	365	32	14101	471	1	0	47	7	Single Date	3.87	1.2	7.07
2	1	316	25	13917	472	1	0	297	42	Single Date	2.74	0.99	7.22
1	1	337	32	13919	473	1	0	131	19	Single Date	3.3	1.15	7.13
5	3	125	33	13920	474	1	0	195	28	Single Date	1.98	0.67	7.22
1	1	111	29	13923	475	1	0	98	14	Single Date	3.33	0.92	7.43
1	1	338	35	13923	476	1	6	48.2131	7	Multiple Dates	3.22	1.1	7.29
4	2	333	29	13924	477	1	4	64.3632	9	Multiple Dates	3.83	1.14	7.05
1	1	223	28	13926	478	2	0	10	1	Single Date	4.2	1.65	6.99
1	1	343	27	13932	479	1	0	189	27	Single Date	3.54	1.05	7.46
1	1	280	36	13934	480	1	0	9	1	Single Date	3.48	1.44	7.06
2	2	358	40	14022	481	1	1	141.694	20	Multiple Dates	3.57	0.97	7.2
2	1	358	40	14034	482	1	0	106	15	Single Date	4.15	1.04	6.91
2	2	176	28	13933	483	1	0	130	19	Single Date	2.78	0.66	7.08
1	1	340	28	13933	484	1	0	12	2	Single Date	4.47	1.3	7.02
1	1	136	30	13936	485	1	0	52	7	Single Date	3.61	0.88	7.14
3	1	366	25	14020	486	1	2	17.7781	3	Multiple Dates	4.83	1.34	7.52
3	2	366	25	14033	487	1	0	28	4	Single Date	4.53	1.27	7.14
8	5	271	36	14081	488	2	0	91	13	Single Date	2.85	0.88	7.05
1	1	319	32	13949	489	1	2	19.221	3	Multiple Dates	2.41	1.21	7.18
6	3	94	35	13950	490	1	0	214	31	Single Date	2.68	0.82	7.14
12	4	80	34	13956	491	1	1	164.58	24	Multiple Dates	3.72	0.92	7.26
12	1	80	34	13957	492	1	4	97.9429	14	Multiple Dates	3.31	0.96	7.49
7	5	119	27	13959	493	1	6	175.201	25	Multiple Dates	3.12	0.83	7.2
7	4	119	27	13964	494	1	0	160	23	Single Date	3.08	0.91	7.07
2	3	17	30	13993	495	1	0	482	69	Single Date	6.1	1.22	6.79
12	3	80	34	14024	496	1	0	138	20	Single Date	3.43	0.96	7.41
4	2	151	31	13966	497	1	0	241	34	Single Date	4.56	1.03	7.16
5	1	318	27	13967	498	2	0	104	15	Single Date	4.01	1.05	7.15
2	1	273	37	13976	499	1	4	44.0558	6	Multiple Dates	2.81	1.01	7.29
1	1	135	36	13977	500	1	0	195	28	Single Date	3.68	1.01	7.06
16	13	192	24	13978	501	1	0	283	40	Single Date	5	0.84	7.39
5	2	318	27	13982	502	2	0	104	15	Single Date	4.17	1.07	7.06
16	10	192	24	13994	503	1	7	257.791	37	Multiple Dates	4.21	0.79	7.24
3	2	269	34	14373	504	1	0	191	27	Single Date	4.82	0.98	6.92
7	3	43	31	13980	505	1	4	338.023	48	Multiple Dates	2.13	0.91	7.51
1	1	255	29	13981	506	1	0	82	12	Single Date	3.116	1.13	7.13
5	3	318	27	13981	507	2	1	104.586	15	Multiple Dates	3.9	1.03	6.84
5	5	318	27	13996	508	2	0	139	20	Single Date	4.38	1.11	7.12
5	4	318	27	14006	509	2	0	114	16	Single Date	4.47	1.09	7
7	4	43	31	14008	510	1	0	366	52	Single Date	3.18	0.97	7.34
16	12	192	24	14014	511	1	0	274	39	Single Date	4.95	0.85	7.01
2	2	367	32	14014	512	1	0	179	26	Single Date	2.22	0.94	7.29
3	2	377	28	14019	513	1	0	7	1	Single Date	3.92	1.63	7.28
1	2	314	28	14032	514	1	0	84	12	Single Date	2.51	1.05	7.08
7	5	43	31	14042	515	1	0	374	53	Single Date	3.32	1.33	7.27
7	7	43	31	14058	516	1	0	396	57	Single Date	3.91	1.33	7.4
7	6	43	31	14066	517	1	0	382	55	Single Date	3.26	1.11	7.07
2	2	213	39	14548	518	1	0	535	76	Single Date	5.2	1.41	6.98
6	5	92	39	7107	519	1	0	112	16	Single Date	3.93	1.15	6.93
6	3	92	39	13994	520	1	0	58	8	Single Date	3.53	1.28	7.21
6	1	92	39	13995	521	1	0	40	6	Single Date	3.87	1.23	7.13
6	4	92	39	14007	522	1	0	78	11	Single Date	3.85	1.23	7.23
8	3	271	36	14079	523	2	0	80	11	Single Date	2.91	0.92	7.42
8	4	271	36	14080	524	2	0	88	13	Single Date	2.85	0.98	7.62
1	1	331	32	14002	525	1	0	38	5	Single Date	3.21	1.37	7.06
6	2	92	39	14007	526	1	0	51	7	Single Date	3.85	1.23	7.23
1	1	52	34	14009	527	1	0	299	43	Single Date	4.76	1.09	7.06
1	1	230	27	14012	528	1	0	155	22	Single Date	2.94	0.99	7.44
1	1	181	34	14011	529	1	1	89.4792	13	Multiple Dates	2.63	0.94	7.24
2	1	367	32	14038	530	1	7	7.6289	1	Multiple Dates	2.27	1.29	7.28
3	3	189	31	14021	531	1	1	61.6175	9	Multiple Dates	3.26	0.91	7.4
4	1	298	34	14024	532	2	1	7.72072	1	Multiple Dates	3.62	1.66	7.17
3	1	189	31	14027	533	1	0	45	6	Single Date	3.94	0.91	7.4
3	2	189	31	14028	534	1	0	50	7	Single Date	3.54	0.94	7.2
2	2	341	31	14036	535	1	2	138.004	20	Multiple Dates	3.93	0.94	7.31
1	1	201	33	14035	536	1	0	77	11	Single Date	3.92	1.05	7.29
3	3	265	32	14040	537	1	0	88	13	Single Date	4.7	1.26	7.4
1	2	326	35	14041	538	1	0	41	6	Single Date	3.94	1.11	7.13
1	4	395	30	15263	539	2	0	38	5	Single Date	3.27	1.1	7.05
6	5	237	24	14047	540	1	0	128	18	Single Date	3.38	0.9	7.01
1	1	347	32	14049	541	1	0	229	33	Single Date	5.08	1	6.94
24	16	256	34	14050	542	1	0	93	13	Single Date	1.99	0.71	7.26
1	2	45	27	14055	543	1	0	396	57	Single Date	2.44	0.81	7.22
6	2	401	33	14139	544	1	0	293	42	Single Date	4.58	1.04	7.22
2	1	405	25	14166	545	1	0	49	7	Single Date	3.38	0.94	7.15
7	6	147	29	14052	546	1	0	122	17	Single Date	3.47	0.98	6.98
7	7	147	29	14053	547	1	0	122	17	Single Date	2.67	0.97	7.04
7	2	68	28	14054	548	1	0	109	16	Single Date	2.95	1.03	7.09
7	6	68	28	14057	549	1	0	194	28	Single Date	2.91	1.02	7.19
3	3	101	36	14057	550	1	0	149	21	Single Date	5.4	1.16	7.19
3	3	252	23	14057	551	1	0	133	19	Single Date	3.13	0.74	7.3
4	4	305	36	14058	552	1	0	96	14	Single Date	3.18	0.86	7.25
10	1	144	30	14059	553	1	0	60	9	Single Date	3.87	1.12	7.24
5	5	104	30	14060	554	2	4	79.0264	11	Multiple Dates	2.75	0.98	6.9
1	1	113	31	14061	555	1	0	131	19	Single Date	4.47	0.94	7.06
7	7	68	28	14071	556	1	0	287	41	Single Date	3.12	1.05	7.14
10	5	144	30	14071	557	1	6	123.896	18	Multiple Dates	3.8	1.02	6.9
1	2	332	31	14071	558	1	3	139.696	20	Multiple Dates	3.11	0.96	7.3
6	1	354	29	14083	559	1	0	80	11	Single Date	3.47	0.98	7.27
1	1	313	31	14070	560	1	0	81	12	Single Date	2.61	0.96	7.22
3	2	248	30	14084	561	1	6	76.6939	11	Multiple Dates	2.93	1.25	7.27
1	1	389	35	14084	562	3	2	12	2	Single Date	3.77	1.33	7.86
2	2	405	25	14166	563	1	0	61	9	Single Date	3.38	0.94	7.15
2	1	399	34	14606	564	1	0	42	6	Single Date	2.29	0.87	7.16
2	2	399	34	14618	565	1	0	114	16	Single Date	2.97	0.79	7.02
7	3	68	28	14085	566	1	0	111	16	Single Date	3.2	1.02	7.13
7	4	68	28	14086	567	1	0	122	17	Single Date	3.07	1	7.12
7	1	68	28	14087	568	1	0	98	14	Single Date	2.66	1.03	7.11
7	5	68	28	14090	569	1	0	130	19	Single Date	3.05	1.01	7.2
6	2	354	29	14090	570	1	0	90	13	Single Date	2.94	0.92	7.16
1	1	356	25	14090	571	1	0	26	4	Single Date	4.29	1.24	7.22
8	3	398	31	14319	572	1	3	18.4272	3	Multiple Dates	2.66	1.11	7.48
8	1	398	31	14344	573	1	0	9	1	Single Date	2.92	1.36	7.25
8	4	398	31	14347	574	1	0	59	8	Single Date	3.05	0.95	7.1
8	2	398	31	14351	575	1	0	9	1	Single Date	2.54	1.26	7.47
8	1	171	31	14097	576	1	0	25	4	Single Date	3.55	1.29	6.89
5	1	231	29	14098	577	2	4	13.7708	2	Multiple Dates	2.93	1.28	7.35
1	1	359	37	14100	578	1	0	98	14	Single Date	2.77	0.86	7.04
4	4	247	25	14104	579	1	0	200	29	Single Date	3.99	0.91	7.27
4	3	247	25	14105	580	1	0	183	26	Single Date	3.72	0.93	7.14
1	1	110	29	14108	581	1	0	137	20	Single Date	3.01	0.82	7.17
1	1	288	28	14118	582	1	0	27	4	Single Date	4.83	1.51	7.1
2	1	250	35	14119	583	1	2	59.6473	9	Multiple Dates	2.96	1.09	7.25
3	3	183	27	14136	584	1	0	304	43	Single Date	4.35	0.92	7.21
6	5	228	28	14140	585	1	5	146.451	21	Multiple Dates	3.5	0.9	7.28
6	4	94	35	14142	586	1	0	237	34	Single Date	2.5	0.79	7.15
8	6	171	31	14148	587	1	0	132	19	Single Date	4.06	1.17	7.03
6	2	285	30	14113	588	1	0	275	39	Single Date	2.99	0.97	7.49
6	3	285	30	14114	589	1	0	277	40	Single Date	3.59	0.98	7.52
6	1	285	30	14115	590	1	0	270	39	Single Date	3.08	1.03	7.25
1	1	210	31	14116	591	1	7	7.37931	1	Multiple Dates	3.53	1.25	6.98
3	2	5	31	14119	592	1	0	602	86	Single Date	4.69	1.25	6.97
6	1	228	28	14119	593	1	0	104	15	Single Date	3.23	0.93	7.3
3	1	90	30	14122	594	1	2	55.3305	8	Multiple Dates	3.35	1.33	7.24
2	2	250	35	14129	595	1	0	91	13	Single Date	2.81	1.12	7.25
6	4	228	28	14130	596	1	0	141	20	Single Date	3.39	0.95	7.18
3	3	90	30	14137	597	1	0	71	10	Single Date	2.93	1.19	7.23
6	2	228	28	14140	598	1	0	112	16	Single Date	3.5	0.9	7.28
6	5	285	30	14141	599	1	0	323	46	Single Date	3.44	1	7.39
1	1	360	33	14175	600	1	0	13	2	Single Date	3.65	1.35	7.16
3	2	364	33	14123	601	1	0	10	1	Single Date	3.1	1.55	7.28
3	1	364	33	14124	602	1	0	2	0	Single Date	2.92	1.79	7.06
5	4	104	30	14125	603	2	0	63	9	Single Date	3.48	1.04	7.13
5	2	104	30	14126	604	2	0	56	8	Single Date	3.41	1.03	7.15
4	2	123	25	14128	605	1	0	152	22	Single Date	1.61	0.93	7.48
2	1	281	40	14131	606	1	0	93	13	Single Date	4.76	1.26	7.3
2	1	390	36	14132	607	3	7	214.5	31	Multiple Dates	3.12	0.84	6.8
2	2	281	40	14141	608	1	0	123	18	Single Date	5.11	1.18	7.36
4	3	123	25	14150	609	1	5	153.244	22	Multiple Dates	1.4	0.98	7.39
2	2	390	36	14151	610	3	0	243	35	Single Date	2.75	0.73	6.89
4	1	355	35	14221	611	1	0	61	9	Single Date	2.59	1.11	7.19
6	1	401	33	14139	612	1	0	287	41	Single Date	4.58	1.04	7.22
3	3	420	22	15037	613	3	0	68	10	Single Date	2.29	0.8	7.19
3	1	420	22	15253	614	3	3	50.6923	7	Multiple Dates	2.43	0.76	7.01
3	2	420	22	15271	615	3	0	52	7	Single Date	2.57	0.93	7.1
5	4	130	36	14147	616	1	0	479	68	Single Date	3.91	1.05	6.97
6	4	320	32	14150	617	1	0	50	7	Single Date	2.77	1.17	7.16
4	2	353	31	14152	618	2	6	16.989	2	Multiple Dates	4.83	1.7	7.28
1	1	282	35	14153	619	1	0	66	9	Single Date	2.75	1.09	7.1
1	1	330	32	14153	620	1	0	31	4	Single Date	5.77	1.27	7.32
16	15	192	24	14154	621	1	0	322	46	Single Date	4.39	0.75	7.1
16	14	192	24	14155	622	1	0	309	44	Single Date	5.19	0.8	7.07
7	7	196	30	14156	623	1	2	179.907	26	Multiple Dates	3.39	0.89	7.29
1	2	95	28	14160	624	1	1	45.6062	7	Multiple Dates	2.93	1.07	7.2
3	3	366	25	14160	625	1	0	64	9	Single Date	4.66	1.2	7.15
4	4	172	33	14162	626	1	7	311.512	45	Multiple Dates	2.42	0.96	7.16
12	2	80	34	14168	627	1	0	113	16	Single Date	4.01	1	7.33
1	1	350	21	14169	628	2	7	37.756	5	Multiple Dates	3.4	1.03	7.14
2	2	87	27	14174	629	1	1	184.468	26	Multiple Dates	4.24	1.02	6.9
6	6	187	27	14186	630	1	0	248	35	Single Date	3.67	1.02	7.3
3	1	259	35	14191	631	1	0	16	2	Single Date	2.56	1.04	7.18
12	7	80	34	14233	632	1	0	229	33	Single Date	4.01	0.96	7.29
29	17	241	34	14170	633	1	0	153	22	Single Date	3.03	0.94	7.14
6	4	285	30	14171	634	1	1	284.495	41	Multiple Dates	3.41	1	7.39
6	3	221	32	14182	635	1	0	172	25	Single Date	4.12	1.05	7.2
2	1	50	29	14194	636	1	0	393	56	Single Date	3.95	1.52	7.38
29	18	241	34	14199	637	1	0	154	22	Single Date	2.7	0.94	7.01
3	1	361	33	14252	638	1	0	3	0	Single Date	3.8	1.57	7.18
1	1	263	25	14177	639	1	3	21.8842	3	Multiple Dates	3.34	1.42	7.25
3	3	294	30	14188	640	1	0	87	12	Single Date	4.15	0.9	7.05
3	2	294	30	14200	641	1	0	49	7	Single Date	3.95	1.05	7.15
2	2	137	31	14214	642	1	0	35	5	Single Date	3.72	1.28	7.11
1	1	310	35	14184	643	1	0	313	45	Single Date	2.37	1.14	7.26
3	3	364	33	14185	644	1	0	10	1	Single Date	3.53	1.33	7.29
2	2	107	30	14191	645	1	1	102.396	15	Multiple Dates	4.08	1.15	7.15
4	1	353	31	14204	646	2	5	8.83525	1	Multiple Dates	4.61	2.06	7.12
4	1	427	30	14290	647	2	0	5	1	Single Date	2.92	1.52	7.18
3	1	435	29	14296	648	1	0	11	2	Single Date	4.02	1.4	7.26
3	2	435	29	14299	649	1	0	55	8	Single Date	3.46	1.02	7.1
3	3	435	29	14307	650	1	0	87	12	Single Date	4.09	1.03	7.13
1	1	261	24	14195	651	1	0	157	22	Single Date	4.6	0.99	6.94
1	2	382	33	14196	652	1	0	31	4	Single Date	4.02	1.22	7.24
1	1	264	30	14206	653	1	0	147	21	Single Date	4.38	0.83	7.42
24	17	256	34	14217	654	1	0	94	13	Single Date	1.94	0.71	7.6
3	4	90	30	14218	655	1	0	81	12	Single Date	3.08	1.19	7.18
24	21	256	34	14236	656	1	0	120	17	Single Date	2.75	0.83	7.2
24	18	256	34	14237	657	1	0	97	14	Single Date	2.38	0.86	7.33
24	19	256	34	14238	658	1	0	98	14	Single Date	2.78	0.81	7.28
1	1	438	32	14366	659	1	0	25	4	Single Date	5.53	1.38	7.04
2	2	369	23	14405	660	1	0	45	6	Single Date	2.52	1.07	6.95
2	1	369	23	14406	661	1	0	30	4	Single Date	2.76	1.06	6.91
4	2	355	35	14221	662	1	0	76	11	Single Date	2.59	1.11	7.19
3	3	368	31	14222	663	1	0	27	4	Single Date	3.74	1.21	7.1
6	4	354	29	14228	664	1	0	102	15	Single Date	2.76	0.84	7.28
3	2	368	31	14229	665	1	0	21	3	Single Date	3.99	1.49	7.18
8	7	271	36	14244	666	2	6	193.026	28	Multiple Dates	2.41	0.89	7.39
4	2	408	24	14321	667	1	3	19.9804	3	Multiple Dates	2.73	1.16	7.46
1	1	3	22	14246	668	2	0	455	65	Single Date	3.63	1	7.24
7	7	119	27	14248	669	1	0	200	29	Single Date	3.24	0.87	7.18
7	8	119	27	14251	670	1	0	222	32	Single Date	3.22	0.88	7.33
7	6	119	27	14261	671	1	0	195	28	Single Date	3.27	0.88	7.13
4	2	428	34	14320	672	1	1	11.35	2	Multiple Dates	3.86	1.37	7.31
4	3	428	34	14329	673	1	0	19	3	Single Date	3.92	1.23	7.29
4	1	428	34	14342	674	1	0	11	2	Single Date	4.09	1.34	7.29
4	2	446	30	14374	675	1	0	29	4	Single Date	3.16	1.23	7.2
4	3	400	29	14254	676	1	0	32	5	Single Date	3.07	1.05	7.22
4	2	400	29	14264	677	1	0	12	2	Single Date	3.03	1.18	7.27
3	1	424	26	14359	678	1	0	10	1	Single Date	3.86	1.34	7.25
3	2	424	26	14375	679	1	0	84	12	Single Date	3.56	1.03	7.31
3	3	424	26	14384	680	1	0	124	18	Single Date	3.31	0.72	7.31
2	1	163	32	14256	681	1	0	21	3	Single Date	4.22	0.97	7.13
3	1	368	31	14256	682	1	0	20	3	Single Date	3.74	1.33	7.08
7	4	379	27	14258	683	1	6	28.9255	4	Multiple Dates	4.07	1.21	7.11
7	2	379	27	14265	684	1	6	27.9003	4	Multiple Dates	3.8	1.24	7.21
2	2	163	32	14266	685	1	0	84	12	Single Date	3.48	0.78	7.18
7	5	379	27	14284	686	1	0	35	5	Single Date	3.75	1.22	7.22
29	14	241	34	14267	687	1	0	117	17	Single Date	3.35	0.95	7.11
29	19	241	34	14268	688	1	0	173	25	Single Date	3.23	0.96	7.29
2	2	10	27	14273	689	1	0	378	54	Single Date	5.51	1.12	7.15
29	20	241	34	14312	690	1	0	177	25	Single Date	3.08	0.93	7.22
29	16	241	34	14327	691	1	0	147	21	Single Date	3.02	1.05	7.15
7	3	447	39	14476	692	1	2	37.8251	5	Multiple Dates	3.07	1.02	7.31
6	2	394	29	14269	693	2	3	22.5985	3	Multiple Dates	4.09	1.03	7.27
6	3	394	29	14270	694	2	1	24.5139	4	Multiple Dates	4.03	1	7.35
6	4	394	29	14271	695	2	5	28.1395	4	Multiple Dates	4.02	1.02	7.47
5	5	352	24	14275	696	2	0	202	29	Single Date	3.45	0.98	7.27
2	1	453	28	14321	697	1	3	121.381	17	Multiple Dates	4.32	0.95	7.2
2	2	453	28	14344	698	1	0	129	18	Single Date	4.18	0.86	7.32
2	1	407	37	14277	699	1	0	58	8	Single Date	3.84	1.24	6.75
3	3	152	38	14280	700	1	2	327.073	47	Multiple Dates	3.28	1.05	7.11
16	16	192	24	14280	701	1	1	341.426	49	Multiple Dates	5.7	0.79	6.98
1	1	102	29	14281	702	1	0	353	50	Single Date	5.02	1.2	6.98
4	4	427	30	14281	703	2	0	22	3	Single Date	2.8	1.21	7.38
3	3	419	31	14283	704	1	0	96	14	Single Date	3.07	0.97	6.88
4	2	427	30	14290	705	2	0	5	1	Single Date	2.92	1.52	7.18
6	5	226	18	14292	706	1	0	120	17	Single Date	2.84	0.92	6.97
6	6	226	18	14292	707	1	0	120	17	Single Date	2.84	0.92	6.97
4	3	427	30	14301	708	2	0	15	2	Single Date	2.94	1.47	7.22
3	1	440	38	14302	709	1	0	10	1	Single Date	3.3	1.26	7.29
3	2	440	38	14313	710	1	2	11.0466	2	Multiple Dates	3.26	1.3	7.28
3	2	419	31	14314	711	1	0	79	11	Single Date	3.46	1.09	6.98
3	3	440	38	14315	712	1	7	17.7179	3	Multiple Dates	3.19	1.2	7.11
6	2	416	35	14411	713	1	0	47	7	Single Date	3.84	1.02	7.13
2	1	443	32	14422	714	1	0	13	2	Single Date	3.52	1.38	7.15
2	2	407	37	14288	715	1	0	61	9	Single Date	3.68	1.26	7.2
4	3	353	31	14292	716	2	5	25.5595	4	Multiple Dates	3.74	1.4	7.37
3	1	377	28	14292	717	1	0	5	1	Single Date	3.99	1.52	7.25
5	4	125	33	14294	718	1	0	247	35	Single Date	1.52	0.67	7.26
4	4	353	31	14301	719	2	0	38	5	Single Date	3.92	1.19	7.44
3	1	419	31	14303	720	1	1	67.4757	10	Multiple Dates	3.18	1.01	6.93
6	4	221	32	14338	721	1	0	207	30	Single Date	4.13	1.1	7.01
1	1	54	34	14297	722	1	0	122	17	Single Date	4.08	0.92	7.41
1	1	346	41	14298	723	1	1	73.4984	10	Multiple Dates	3.41	0.97	7.21
6	5	394	29	14300	724	2	0	43	6	Single Date	3.95	0.84	7.28
1	1	402	28	14300	725	1	2	9.10306	1	Multiple Dates	2.8	1.32	7.37
4	3	151	31	14303	726	1	2	273.012	39	Multiple Dates	4.94	1.01	7.15
2	2	278	26	14304	727	1	0	94	13	Single Date	3.73	1.26	6.58
4	4	151	31	14312	728	1	0	300	43	Single Date	5.11	1	7.05
6	6	394	29	14313	729	2	1	45.5876	7	Multiple Dates	3.95	0.82	7.1
6	1	394	29	14314	730	2	0	20	3	Single Date	3.5	1.01	7.13
5	2	441	31	14322	731	1	0	38	5	Single Date	4.13	1.16	7.06
5	1	441	31	14345	732	1	3	8.91111	1	Multiple Dates	4.62	1.53	7.26
4	3	446	30	14374	733	1	0	34	5	Single Date	3.16	1.23	7.2
6	1	416	35	14411	734	1	0	22	3	Single Date	3.84	1.02	7.13
8	4	460	32	14679	735	1	0	43	6	Single Date	5.15	1.32	7.45
6	6	237	24	14306	736	1	0	158	23	Single Date	3.55	0.78	7.08
3	1	373	36	14308	737	1	0	21	3	Single Date	3.59	1.05	7.35
2	1	391	31	14309	738	1	0	2	0	Single Date	3.75	1.25	7.08
1	1	429	33	14310	739	1	0	57	8	Single Date	3.63	1.18	7.05
6	5	94	35	14311	740	1	0	268	38	Single Date	2.26	0.87	7.21
2	2	301	33	14311	741	1	0	116	17	Single Date	5.43	1.02	7.06
4	3	355	35	14340	742	1	0	91	13	Single Date	1.93	1.03	7.12
2	1	339	33	14417	743	1	2	3.03378	0	Multiple Dates	3.15	1.45	7.3
1	2	329	33	14419	744	1	0	100	14	Single Date	2.83	1.19	7.23
2	2	339	33	14423	745	1	7	8.41538	1	Multiple Dates	3.18	1.38	7.4
9	1	362	19	14319	746	1	0	68	10	Single Date	5.95	0.93	6.84
2	1	421	30	14324	747	1	0	46	7	Single Date	2.37	1.03	7.22
9	4	362	19	14333	748	1	1	206.523	30	Multiple Dates	5.77	0.98	7.17
9	2	362	19	14340	749	1	7	80.8439	12	Multiple Dates	6.48	0.99	7.06
9	3	362	19	14351	750	1	0	178	25	Single Date	5.83	0.95	7.18
5	2	270	28	14326	751	1	0	143	20	Single Date	3.55	1.16	7.14
5	4	392	30	14330	752	2	0	10	1	Single Date	3.51	1.05	7.45
2	2	383	32	14334	753	1	6	181.856	26	Multiple Dates	2.97	1	7.37
2	1	341	31	14335	754	1	0	82	12	Single Date	3.51	1.07	7.38
1	1	414	34	14343	755	1	0	13	2	Single Date	4.72	1.54	7.35
5	3	270	28	14349	756	1	0	143	20	Single Date	3.96	1.18	7.16
5	2	392	30	14352	757	2	0	6	1	Single Date	2.79	1.19	7.6
5	1	270	28	14356	758	1	0	112	16	Single Date	3.83	1.12	7.18
5	5	392	30	14362	759	2	0	61	9	Single Date	5.41	1.14	7.1
5	4	270	28	14376	760	1	0	144	21	Single Date	3.6	1.13	7.2
5	5	270	28	14388	761	1	0	203	29	Single Date	3.75	1.05	7.26
3	1	396	31	14527	762	1	0	126	18	Single Date	3.86	1.09	7.17
1	1	357	37	14345	763	2	0	15	2	Single Date	3.27	1.22	7.09
5	1	392	30	14346	764	2	3	4.47134	1	Multiple Dates	2.97	1.25	7.17
5	3	392	30	14352	765	2	0	7	1	Single Date	2.79	1.19	7.6
14	1	412	28	14357	766	1	2	32.9379	5	Multiple Dates	3.22	1.06	7.43
14	10	412	28	14358	767	1	0	57	8	Single Date	2.28	0.81	7.2
4	1	446	30	14361	768	1	0	16	2	Single Date	2.99	1.07	7.16
14	12	412	28	14367	769	1	5	63.4485	9	Multiple Dates	4.35	0.85	7.21
14	2	412	28	14368	770	1	0	35	5	Single Date	3.03	0.97	7.42
1	1	413	27	14374	771	1	0	119	17	Single Date	1.66	0.79	7.24
14	4	412	28	14377	772	1	0	42	6	Single Date	3.34	1.02	7.42
14	13	412	28	14378	773	1	0	68	10	Single Date	2.73	0.82	7.36
14	8	412	28	14389	774	1	0	52	7	Single Date	3.29	0.96	7.59
14	7	412	28	14390	775	1	0	48	7	Single Date	3.06	0.97	7.37
14	9	412	28	14398	776	1	0	56	8	Single Date	2.59	0.88	7.43
14	14	412	28	14413	777	1	0	82	12	Single Date	2.18	0.7	7.07
7	4	447	39	14487	778	1	0	45	6	Single Date	3.48	0.94	7.2
7	5	447	39	14497	779	1	0	45	6	Single Date	3.69	0.95	7.21
1	1	458	36	14729	780	1	0	11	2	Single Date	3.26	1.47	7.24
1	1	164	31	14352	781	1	3	84.125	12	Multiple Dates	4.65	1.3	7.12
14	11	412	28	14358	782	1	0	59	8	Single Date	2.28	0.81	7.2
14	3	412	28	14377	783	1	0	38	5	Single Date	3.34	1.02	7.42
14	5	412	28	14379	784	1	0	44	6	Single Date	3.14	1.04	7.54
14	6	412	28	14390	785	1	0	45	6	Single Date	3.06	0.97	7.37
7	1	447	39	14475	786	1	0	36	5	Single Date	3.37	1.15	7.27
7	6	447	39	14487	787	1	0	72	10	Single Date	3.48	0.94	7.2
7	7	447	39	14497	788	1	0	72	10	Single Date	3.69	0.95	7.21
1	5	336	30	15013	789	1	0	110	16	Single Date	2.85	1.1	7.24
5	8	245	29	14364	790	1	0	109	16	Single Date	3.02	0.82	7.21
1	1	321	26	14374	791	1	0	223	32	Single Date	1.43	0.66	7.2
1	1	464	36	14530	792	1	0	305	44	Single Date	3.57	0.89	7.46
8	2	460	32	14679	793	1	0	8	1	Single Date	5.15	1.32	7.45
8	3	460	32	14686	794	1	0	9	1	Single Date	5.22	1.42	7.37
4	2	297	34	14371	795	2	0	128	18	Single Date	3.94	1.1	6.98
4	3	297	34	14384	796	2	0	131	19	Single Date	4.54	1.14	7.31
7	2	447	39	14475	797	1	0	36	5	Single Date	3.37	1.15	7.27
1	1	78	32	14381	798	1	0	66	9	Single Date	3.02	1.08	7.23
1	1	432	25	14381	799	1	0	7	1	Single Date	4.73	1.41	7.19
4	2	444	37	14382	800	1	0	15	2	Single Date	4.37	1.56	7.14
1	1	452	29	14383	801	1	0	185	26	Single Date	2.63	0.96	7.35
10	3	144	30	14384	802	1	2	90.932	13	Multiple Dates	3.51	1.04	7.47
10	4	144	30	14385	803	1	4	94.9708	14	Multiple Dates	3.34	1.09	7.28
4	2	449	32	14386	804	1	0	86	12	Single Date	3.92	1.01	7.16
10	10	144	30	14392	805	1	0	201	29	Single Date	5.62	1.08	7.6
1	1	403	26	14394	806	2	0	95	14	Single Date	4.18	0.89	7.13
3	1	465	28	14520	807	1	0	2	0	Single Date	4.48	1.31	7.11
3	3	465	28	14529	808	1	0	66	9	Single Date	3.71	1.26	7.12
8	1	460	32	14686	809	1	0	3	0	Single Date	5.22	1.42	7.37
4	1	430	36	14391	810	1	1	14.4828	2	Multiple Dates	3.21	1.67	7.27
4	3	430	36	14404	811	1	0	46	7	Single Date	3.01	1.33	7.22
24	26	256	34	14439	812	1	0	139	20	Single Date	1.98	0.66	7.23
4	4	123	25	14469	813	1	1	212.504	30	Multiple Dates	0.17	0.85	7.43
3	2	465	28	14520	814	1	0	7	1	Single Date	4.48	1.31	7.11
2	1	385	32	14401	815	1	0	212	30	Single Date	3.37	0.93	7.15
2	2	385	32	14409	816	1	0	221	32	Single Date	3.52	0.86	7.01
2	2	433	28	14413	817	1	0	35	5	Single Date	4.75	1.36	7.01
6	3	401	33	14418	818	1	0	307	44	Single Date	5.31	1.17	7.16
6	4	401	33	14428	819	1	0	323	46	Single Date	4.78	1.1	7.15
6	5	401	33	14438	820	1	0	339	48	Single Date	4.55	0.97	6.95
2	2	121	30	14448	821	3	0	128	18	Single Date	3.62	0.94	7.2
2	1	433	28	14454	822	1	0	15	2	Single Date	3.87	1.54	7.24
2	1	445	31	14455	823	1	0	4	1	Single Date	2.33	1.28	7.04
1	1	431	38	14474	824	1	0	185	26	Single Date	3.8	1.09	7.12
6	5	354	29	14427	825	1	0	117	17	Single Date	3.05	0.86	7.28
3	2	373	36	14428	826	1	5	45.5	7	Multiple Dates	3.26	0.96	7.34
3	3	373	36	14433	827	1	1	72.5987	10	Multiple Dates	3.27	0.93	7.13
1	1	251	32	14436	828	1	0	140	20	Single Date	4.63	1.01	7.19
1	1	442	33	14449	829	1	0	84	12	Single Date	3.65	1.08	7.14
5	2	231	29	14456	830	2	0	17	2	Single Date	2.94	1.16	7.41
2	2	391	31	14465	831	1	0	76	11	Single Date	3.24	1.19	7.12
3	1	293	34	14429	832	2	0	17	2	Single Date	3.83	1.13	7.13
2	1	383	32	14431	833	1	0	30	4	Single Date	2.85	0.99	7.16
1	2	146	30	14434	834	1	0	150	21	Single Date	3.43	0.8	7.2
3	2	293	34	14443	835	2	0	90	13	Single Date	2.77	0.96	7.3
1	1	467	37	14444	836	1	0	19	3	Single Date	4.02	1.33	7.42
4	3	444	37	14446	837	1	0	30	4	Single Date	4.66	1.37	7.11
2	1	468	32	14463	838	1	0	6	1	Single Date	3.11	1.64	7.29
1	1	474	34	14547	839	1	4	18.2386	3	Multiple Dates	3.92	1.44	7.41
1	1	454	27	14682	840	2	0	332	47	Single Date	4.26	1.03	7.16
7	3	116	34	14440	841	1	0	37	5	Single Date	3.37	1.2	7.21
2	1	124	30	14441	842	1	5	22.3342	3	Multiple Dates	3.19	1.05	7.16
3	1	393	39	14442	843	1	0	13	2	Single Date	2.28	1.41	7.3
7	5	116	34	14446	844	1	0	88	13	Single Date	2.99	1.04	7.07
7	7	116	34	14452	845	1	0	90	13	Single Date	3.72	1.05	7.03
7	6	116	34	14466	846	1	0	89	13	Single Date	3.13	1.01	6.96
3	1	463	35	14472	847	1	3	74.3552	11	Multiple Dates	3.35	1.09	7.14
3	3	463	35	14473	848	1	0	104	15	Single Date	3.1	0.98	7.12
4	2	42	29	14450	849	1	0	280	40	Single Date	4.34	0.99	7.18
4	1	42	29	14451	850	1	0	276	39	Single Date	4.32	0.94	7.18
8	7	158	33	14453	851	2	0	156	22	Single Date	3.76	1.1	7.17
8	8	158	33	14456	852	2	0	316	45	Single Date	4.13	0.79	7.23
16	9	192	24	14456	853	1	0	218	31	Single Date	4.51	0.86	7.84
4	5	42	29	14459	854	1	0	308	44	Single Date	4.03	0.99	7.2
4	4	42	29	14460	855	1	0	306	44	Single Date	3.98	1	7.22
16	7	192	24	14464	856	1	4	193.158	28	Multiple Dates	4.35	0.88	7.26
8	9	158	33	14465	857	2	0	373	53	Single Date	3.72	0.73	7.08
1	1	325	30	14478	858	1	0	343	49	Single Date	5.82	1.22	7.34
4	4	446	30	14467	859	1	0	49	7	Single Date	3.22	1.01	7.11
4	3	408	24	14468	860	1	0	48	7	Single Date	2.59	1.06	7.26
4	4	408	24	14481	861	1	0	63	9	Single Date	2.71	1	7.22
2	1	491	29	14693	862	2	7	102.162	15	Multiple Dates	3.34	1.03	7.25
4	4	297	34	14476	863	2	3	157.682	23	Multiple Dates	3.97	1.02	7.23
4	1	297	34	14477	864	2	3	76.9189	11	Multiple Dates	3.95	1.15	7.29
9	5	180	34	14482	865	1	2	86.8485	12	Multiple Dates	4.54	1.08	7.25
9	7	180	34	14483	866	1	0	107	15	Single Date	4.17	1.07	7.27
9	4	180	34	14484	867	1	0	71	10	Single Date	3.27	1.1	7.28
9	6	180	34	14485	868	1	0	100	14	Single Date	4.38	1.07	7.21
9	8	180	34	14488	869	1	2	163.491	23	Multiple Dates	3.94	1.01	7.3
1	1	461	20	14489	870	1	5	149.684	21	Multiple Dates	1.83	0.82	7.34
9	9	180	34	14490	871	1	0	270	39	Single Date	4.1	1.02	7.28
4	3	449	32	14490	872	1	0	99	14	Single Date	3.75	1.02	7.35
3	3	185	34	14496	873	1	0	214	31	Single Date	4.18	0.96	7.41
5	4	115	29	14492	874	1	5	193.816	28	Multiple Dates	5.03	0.99	7.67
3	2	463	35	14493	875	1	0	95	14	Single Date	3.2	1.07	7.19
5	5	115	29	14501	876	1	0	220	31	Single Date	5.12	1.01	7.23
6	5	416	35	14509	877	1	0	87	12	Single Date	3.75	0.86	7.23
1	1	77	40	14502	878	1	0	232	33	Single Date	3.89	0.89	7.19
1	1	15	33	14504	879	1	0	392	56	Single Date	5.67	1.37	7.01
2	2	50	29	14505	880	1	0	402	57	Single Date	3.67	1.17	7.3
4	4	428	34	14506	881	1	4	44.8182	6	Multiple Dates	3.6	1.2	7.26
4	4	444	37	14508	882	1	0	39	6	Single Date	4.62	1.26	7.09
2	1	469	25	14510	883	2	2	422.115	60	Multiple Dates	2.25	0.93	7.52
2	1	378	29	14614	884	1	4	42.5799	6	Multiple Dates	3.95	1.09	7.18
12	11	80	34	14515	885	1	0	301	43	Single Date	3.09	0.93	7.42
2	2	309	30	14518	886	1	0	182	26	Single Date	3.64	0.86	6.89
1	2	291	25	14524	887	1	0	121	17	Single Date	4.07	1.2	6.92
12	8	80	34	14525	888	1	0	252	36	Single Date	3.55	0.93	7.44
12	9	80	34	14526	889	1	0	289	41	Single Date	3.22	0.87	7.4
24	20	256	34	14531	890	1	0	117	17	Single Date	1.86	0.71	7.14
1	1	477	25	14532	891	1	0	48	7	Single Date	4.03	1.31	7.13
12	10	80	34	14533	892	1	0	295	42	Single Date	4.36	0.96	7.4
5	5	130	36	14552	893	1	0	562	80	Single Date	4.53	1.01	7.04
1	1	479	26	14618	894	1	0	24	3	Single Date	3.76	1.09	7.32
24	23	256	34	14670	895	1	0	137	20	Single Date	1.89	0.71	7.29
1	1	374	31	14772	896	2	6	19.7656	3	Multiple Dates	4.19	1.19	7.25
3	3	157	24	14534	897	2	2	117.192	17	Multiple Dates	4.18	0.9	7.32
1	1	422	28	14537	898	1	0	42	6	Single Date	2.65	1.13	7.28
1	1	462	33	14537	899	2	0	296	42	Single Date	4.09	0.86	7.27
8	5	398	31	14538	900	1	0	76	11	Single Date	2.87	0.87	7.15
2	2	124	30	14539	901	1	4	52.701	8	Multiple Dates	3.9	0.89	7.21
3	2	157	24	14542	902	2	0	88	13	Single Date	3.32	0.9	7.29
2	3	404	35	14547	903	1	4	141.491	20	Multiple Dates	3.01	0.9	7.13
8	6	398	31	14558	904	1	7	87.0102	12	Multiple Dates	2.61	0.87	7.23
2	2	404	35	14559	905	1	0	141	20	Single Date	3.42	0.92	7.09
12	12	80	34	14533	906	1	0	310	44	Single Date	4.36	0.96	7.4
6	5	221	32	14546	907	1	0	229	33	Single Date	4.61	1.04	7.22
2	2	316	25	14554	908	1	0	384	55	Single Date	3.03	1.12	7.2
6	6	221	32	14564	909	1	0	240	34	Single Date	4.53	1.02	7.28
4	3	333	29	14576	910	1	0	158	23	Single Date	3	0.85	7.24
2	1	459	23	14566	911	1	1	31.5437	5	Multiple Dates	3.73	1.2	7.31
3	3	8	32	14569	912	1	0	534	76	Single Date	3.56	0.93	7.07
3	3	393	39	14570	913	1	0	131	19	Single Date	0.95	1.04	7.31
3	1	483	26	14571	914	1	0	3	0	Single Date	2.9	1.28	7.29
2	2	459	23	14572	915	1	3	56.9375	8	Multiple Dates	3.54	1.12	7.12
1	1	476	30	14573	916	1	1	18.5197	3	Multiple Dates	3.39	1.27	7.2
4	4	430	36	14574	917	1	6	85.5185	12	Multiple Dates	2.81	1.22	7.45
3	2	393	39	14575	918	1	0	98	14	Single Date	2.14	1.19	7.51
1	1	71	23	14576	919	1	0	220	31	Single Date	5.28	1.06	6.97
4	2	430	36	14576	920	1	0	28	4	Single Date	2.81	1.3	7.29
2	2	327	36	14577	921	2	0	38	5	Single Date	3.68	1.16	6.96
3	3	483	26	14580	922	1	0	11	2	Single Date	2.43	1.32	7.44
2	1	498	31	14595	923	1	0	68	10	Single Date	2.13	1.07	7.18
3	2	483	26	14596	924	1	0	4	1	Single Date	2.3	1.46	7.34
2	2	378	29	14614	925	1	0	49	7	Single Date	3.95	1.09	7.18
2	2	498	31	14624	926	1	2	69.2946	10	Multiple Dates	1.81	1.05	7.23
3	3	396	31	14580	927	1	0	201	29	Single Date	4.64	0.89	7.13
3	1	411	26	14581	928	1	0	377	54	Single Date	3.58	1.3	7.2
5	1	397	29	14582	929	1	5	51.8282	7	Multiple Dates	3.69	1.23	7.08
6	6	354	29	14585	930	1	3	139.19	20	Multiple Dates	2.87	0.86	7.27
1	1	437	34	14585	931	1	0	20	3	Single Date	2.05	1.17	7.35
4	4	400	29	14586	932	1	1	79.5872	11	Multiple Dates	2.84	0.89	7.04
5	3	397	29	14593	933	1	2	97.2778	14	Multiple Dates	4.11	1.1	7.08
4	3	128	31	14597	934	1	0	208	30	Single Date	4.13	0.89	7.16
3	3	411	26	14603	935	1	0	378	54	Single Date	3.63	1.29	7.2
5	4	397	29	14604	936	1	5	101.051	14	Multiple Dates	3.74	1.13	7.12
4	1	400	29	14604	937	1	0	6	1	Single Date	2.68	1.14	7.18
2	1	348	47	15030	938	1	0	89	13	Single Date	2.22	1.03	7.25
2	2	348	47	15262	939	1	0	111	16	Single Date	2.73	1.04	7
6	2	12	26	14587	940	1	0	249	36	Single Date	3.26	0.97	7.02
6	6	285	30	14588	941	1	0	342	49	Single Date	4.17	0.98	7.45
5	4	441	31	14589	942	1	0	71	10	Single Date	4.52	1.1	7.26
6	4	12	26	14590	943	1	0	264	38	Single Date	3.23	0.76	7.17
6	1	12	26	14591	944	1	0	247	35	Single Date	3.25	0.63	7.11
6	5	12	26	14592	945	1	0	266	38	Single Date	3.25	0.65	7.17
29	22	241	34	14594	946	1	0	216	31	Single Date	2.99	0.94	7.13
1	1	202	29	14595	947	1	0	133	19	Single Date	7.05	1.07	6.78
5	2	40	26	14596	948	1	0	226	32	Single Date	4.47	0.88	6.93
6	6	12	26	14597	949	1	0	299	43	Single Date	3.35	0.8	6.98
5	3	441	31	14598	950	1	0	38	5	Single Date	4.17	1.17	7.31
6	3	12	26	14599	951	1	2	249.282	36	Multiple Dates	2.95	0.61	7.2
1	1	376	33	14600	952	1	0	57	8	Single Date	3.23	1.25	7.19
2	1	466	28	14609	953	1	0	100	14	Single Date	3.71	1.01	7.34
5	5	441	31	14610	954	1	4	78.8201	11	Multiple Dates	3.65	0.99	7.16
3	1	157	24	14617	955	2	0	67	10	Single Date	3.59	0.91	7.32
29	21	241	34	14621	956	1	4	211.414	30	Multiple Dates	3.21	0.92	7.01
29	27	241	34	14628	957	1	3	239.544	34	Multiple Dates	3.05	0.93	7.23
29	24	241	34	14647	958	1	0	228	33	Single Date	3.26	1.04	7.19
29	23	241	34	14663	959	1	0	217	31	Single Date	3.26	0.95	6.99
4	2	489	22	14727	960	1	0	13	2	Single Date	3.1	1.08	7.27
4	3	489	22	14731	961	1	1	13.5762	2	Multiple Dates	3.46	1.07	7.22
1	1	487	34	14601	962	1	0	64	9	Single Date	2.61	1.25	7.32
6	6	416	35	14603	963	1	0	95	14	Single Date	3.8	0.78	7.22
6	4	416	35	14604	964	1	4	68.0165	10	Multiple Dates	3.58	0.89	7.14
6	6	94	35	14624	965	1	0	295	42	Single Date	1.7	0.84	7.24
3	3	259	35	14625	966	1	0	200	29	Single Date	2.66	1.02	7.18
7	7	379	27	14613	967	1	0	128	18	Single Date	3.25	0.93	7.13
4	1	489	22	14744	968	1	7	8.67925	1	Multiple Dates	3.32	1.15	7.19
4	4	489	22	14753	969	1	4	21.9379	3	Multiple Dates	3.53	1	7.34
1	1	509	30	14809	970	2	1	6.53061	1	Multiple Dates	1.94	1	7.21
1	1	473	28	14622	971	1	5	16.6926	2	Multiple Dates	3.64	1.14	7.22
1	1	448	35	14624	972	2	3	48.3619	7	Multiple Dates	2.86	1.37	7.24
1	1	417	27	14627	973	1	0	230	33	Single Date	4.65	1.27	6.92
1	1	205	30	14629	974	1	0	159	23	Single Date	1.85	0.88	7.15
5	6	231	29	14633	975	2	0	41	6	Single Date	2.72	1.13	7.46
1	1	484	37	14649	976	2	0	7	1	Single Date	3.52	1.38	7.44
7	6	379	27	14662	977	1	0	49	7	Single Date	3.56	1.32	7.33
1	1	502	35	14676	978	1	0	3	0	Single Date	3.48	1.2	7.39
2	1	497	33	14688	979	1	1	23.4278	3	Multiple Dates	3.08	1.13	7.21
5	5	231	29	14633	980	2	0	33	5	Single Date	2.72	1.13	7.46
1	1	501	32	14645	981	1	0	48	7	Single Date	2.96	0.89	7.13
3	2	411	26	14647	982	1	0	377	54	Single Date	3.63	1.28	7.13
4	1	481	35	14649	983	1	7	88.8205	13	Multiple Dates	3.21	1.1	7.15
3	2	361	33	14650	984	1	0	56	8	Single Date	4.3	1.11	7.08
2	2	283	33	14652	985	1	0	434	62	Single Date	2.01	1.04	7.23
1	2	211	31	14653	986	1	0	57	8	Single Date	2.09	0.98	7.11
5	4	231	29	14659	987	2	0	30	4	Single Date	2.81	1.16	7.36
7	1	379	27	14662	988	1	7	20.8	3	Multiple Dates	3.56	1.32	7.33
4	4	481	35	14662	989	1	6	116.247	17	Multiple Dates	3.6	1.08	7.14
6	6	92	39	14664	990	1	0	217	31	Single Date	5.87	1.33	7.23
5	2	397	29	14665	991	1	0	77	11	Single Date	3.66	1.13	6.93
7	3	379	27	14672	992	1	0	28	4	Single Date	3.47	1.27	7.28
3	3	434	30	14680	993	1	3	36.5039	5	Multiple Dates	2.63	1.19	7.52
2	2	497	33	14688	994	1	4	25.4843	4	Multiple Dates	3.08	1.13	7.21
1	1	470	29	14663	995	1	0	22	3	Single Date	2.94	1.32	7.14
2	1	482	35	14666	996	1	0	210	30	Single Date	3.5	1.1	7.4
2	2	445	31	14670	997	1	0	48	7	Single Date	2.89	1.23	7.06
1	1	456	34	14677	998	1	0	295	42	Single Date	4.82	0.96	7.17
2	2	468	32	14677	999	1	4	13.962	2	Multiple Dates	2.94	1.26	7.2
2	2	491	29	14693	1000	2	0	118	17	Single Date	3.34	1.03	7.25
1	1	505	29	14726	1001	1	5	94.9558	14	Multiple Dates	2.88	1.16	6.94
24	37	256	34	14697	1002	1	0	180	26	Single Date	2.07	0.68	7.17
3	3	216	31	14690	1003	1	0	81	12	Single Date	3.94	1.1	7.19
4	5	449	32	14694	1004	1	0	126	18	Single Date	3.85	1	7.18
4	3	481	35	14694	1005	1	0	103	15	Single Date	3.29	1.15	7.08
8	8	460	32	14695	1006	1	2	92.5867	13	Multiple Dates	6.69	0.87	7.06
8	6	460	32	14696	1007	1	5	57.276	8	Multiple Dates	5.49	0.96	7.19
8	7	460	32	14697	1008	1	2	67.6134	10	Multiple Dates	5.31	1.03	7.23
8	8	271	36	14709	1009	2	0	220	31	Single Date	2.8	0.84	7.01
4	5	408	24	14702	1010	1	7	95.0828	14	Multiple Dates	2.8	1.02	7.43
1	1	510	34	14703	1011	1	3	37.7218	5	Multiple Dates	3.72	1.24	7.05
1	1	475	27	14704	1012	2	2	8	1	Single Date	3.72	1.27	7.32
1	1	494	31	14705	1013	1	7	95.9154	14	Multiple Dates	3.4	0.79	6.91
4	5	444	37	14706	1014	1	0	48	7	Single Date	4.26	1.25	6.94
2	1	480	35	14707	1015	1	1	83.5227	12	Multiple Dates	2.73	0.98	6.94
1	1	485	25	14713	1016	1	0	86	12	Single Date	4.14	1.11	7.06
6	6	401	33	14710	1017	1	2	348	50	Single Date	4.83	1.2	7.11
8	5	460	32	14711	1018	1	0	53	8	Single Date	5.22	1.07	7.26
1	1	496	31	14711	1019	1	0	172	25	Single Date	2.98	0.96	7.07
3	3	361	33	14714	1020	1	0	122	17	Single Date	3.86	0.84	7.02
3	3	377	28	14714	1021	1	0	39	6	Single Date	4.12	1.24	7.07
2	2	421	30	14714	1022	1	0	156	22	Single Date	2.36	0.78	7.12
1	1	371	30	14783	1023	1	0	282	40	Single Date	3.53	1.08	7.16
6	7	354	29	14719	1024	1	0	163	23	Single Date	3.11	0.83	7.13
3	1	434	30	14720	1025	1	0	16	2	Single Date	2.83	1.26	7.42
2	1	508	31	14803	1026	1	0	20	3	Single Date	3.86	1.06	7.24
2	2	508	31	14811	1027	1	0	24	3	Single Date	3.99	1.07	7.27
5	5	397	29	14725	1028	1	0	148	21	Single Date	4.42	1.08	7.09
3	3	5	31	14726	1029	1	0	740	106	Single Date	6.21	1.47	6.74
6	6	228	28	14727	1030	1	0	161	23	Single Date	3.74	1	7.38
8	8	171	31	14736	1031	1	0	297	42	Single Date	3.85	0.94	6.69
8	7	171	31	14743	1032	1	2	284.869	41	Multiple Dates	4.01	1.02	7.13
6	7	416	35	14745	1033	1	0	124	18	Single Date	3.16	0.75	7
1	1	418	22	14749	1034	1	0	84	12	Single Date	3.99	0.9	8.15
6	7	226	18	14750	1035	1	0	150	21	Single Date	3.44	0.74	6.98
6	8	226	18	14750	1036	1	0	150	21	Single Date	3.44	0.74	6.98
1	1	513	28	14835	1037	1	0	12	2	Single Date	3.79	1.2	7.13
1	1	507	35	14730	1038	1	1	45.4963	6	Multiple Dates	3.7	0.83	7.25
2	2	488	32	14737	1039	1	0	44	6	Single Date	3.39	1.14	7.02
1	1	490	30	14746	1040	1	0	20	3	Single Date	3.48	1.6	7.33
3	3	258	30	14629	1041	1	0	253	36	Single Date	4.77	1.2	7.12
2	2	493	30	14738	1042	2	0	48	7	Single Date	4.01	1.2	7.14
2	1	493	30	14748	1043	2	0	34	5	Single Date	3.61	1.21	7.22
4	4	355	35	14749	1044	1	0	139	20	Single Date	1.92	0.9	7.28
3	3	269	34	14750	1045	1	0	290	41	Single Date	4.79	1.08	7.11
1	1	195	30	14747	1046	1	0	411	59	Single Date	3.01	1.02	6.82
1	1	521	36	15159	1047	2	0	74	11	Single Date	2.44	1.05	7.07
2	2	482	35	14756	1048	1	0	235	34	Single Date	2.79	1.13	7.25
2	1	106	34	14757	1049	1	0	211	30	Single Date	2.57	0.73	7.53
2	2	106	34	14758	1050	1	0	218	31	Single Date	3.16	0.73	7.13
2	2	466	28	14759	1051	1	0	123	18	Single Date	3.29	0.91	7.3
2	1	488	32	14760	1052	1	1	4.66524	1	Multiple Dates	3.35	1.57	6.92
1	1	436	39	14761	1053	1	0	176	25	Single Date	3.46	0.82	7.15
4	4	128	31	14763	1054	1	0	289	41	Single Date	3.59	0.81	7.22
3	2	396	31	14763	1055	1	0	199	28	Single Date	4.9	0.95	7.02
1	1	472	37	14764	1056	2	0	12	2	Single Date	4.15	1.47	7.37
2	2	469	25	14766	1057	2	0	514	73	Single Date	1.91	0.97	7.42
2	1	514	35	14773	1058	1	5	46.2042	7	Multiple Dates	3.52	1.03	7.09
2	2	514	35	14780	1059	1	0	48	7	Single Date	3.51	1	7.02
1	1	426	32	14821	1060	1	0	321	46	Single Date	4.28	1.24	7.13
1	1	522	21	14881	1061	1	7	44.2799	6	Multiple Dates	3.07	1.08	7.19
2	2	506	30	14883	1062	1	0	61	9	Single Date	2.79	1.22	7.17
1	1	520	30	14900	1063	1	0	58	8	Single Date	3.96	0.9	7.34
2	1	506	30	14906	1064	1	0	60	9	Single Date	3.05	1.01	7.2
3	1	492	27	14915	1065	1	0	69	10	Single Date	2.48	0.93	7.24
3	2	492	27	14916	1066	1	0	88	13	Single Date	2.8	0.9	7.12
3	3	492	27	14962	1067	1	0	95	14	Single Date	2.14	0.83	6.95
1	1	515	33	14771	1068	1	6	54.8879	8	Multiple Dates	4.64	1.01	7.14
1	1	504	28	14991	1069	1	0	40	6	Single Date	3.16	1.16	7.77
8	8	398	31	14771	1070	1	5	109.551	16	Multiple Dates	2.96	0.78	6.91
4	2	481	35	14772	1071	1	0	96	14	Single Date	3.32	1.09	7.18
3	2	216	31	14774	1072	1	1	68.4039	10	Multiple Dates	3.66	1.07	7.19
2	2	273	37	14779	1073	1	0	83	12	Single Date	2.39	0.87	7.04
8	7	398	31	14788	1074	1	0	93	13	Single Date	3.19	0.87	7.19
2	1	516	36	14804	1075	1	0	103	15	Single Date	3.44	1.11	7.18
2	2	516	36	14836	1076	1	0	103	15	Single Date	3.44	1.07	7.11
3	3	293	34	14776	1077	2	0	95	14	Single Date	3.32	1.06	6.9
4	6	449	32	14786	1078	1	0	154	22	Single Date	3.27	0.96	7.26
2	2	443	32	14789	1079	1	5	34.937	5	Multiple Dates	3.49	1.16	7.18
1	1	523	31	14805	1080	1	0	93	13	Single Date	3.77	1.17	6.77
10	6	144	30	14790	1081	1	0	124	18	Single Date	4.12	1.03	7.04
10	7	144	30	14791	1082	1	0	127	18	Single Date	3.64	1	8.07
10	9	144	30	14792	1083	1	0	145	21	Single Date	3.93	1	7.21
9	7	362	19	14794	1084	1	0	326	47	Single Date	5.8	1.03	7.14
1	1	495	24	14796	1085	1	0	37	5	Single Date	2.85	0.87	7.24
4	3	486	32	14797	1086	2	5	54.3426	8	Multiple Dates	3.34	0.99	7.3
2	2	480	35	14798	1087	1	3	98.3566	14	Multiple Dates	3.08	1.02	7.13
4	4	486	32	14799	1088	2	0	160	23	Single Date	3.52	0.99	7.11
3	2	434	30	14800	1089	1	0	32	5	Single Date	2.97	1.12	7.39
1	1	517	28	14801	1090	1	0	26	4	Single Date	3.52	1.4	7.51
9	6	362	19	14806	1091	1	4	324.88	46	Multiple Dates	6	1.06	7.05
9	8	362	19	14810	1092	1	0	339	48	Single Date	6.55	1.05	7.03
1	1	518	38	14837	1093	1	0	221	32	Single Date	2.93	0.98	7.37
9	5	362	19	14880	1094	1	0	319	46	Single Date	5.92	1.06	7.05
9	9	362	19	14890	1095	1	0	381	54	Single Date	5.74	1.12	6.96
2	1	451	30	14815	1096	1	0	75	11	Single Date	4.07	0.98	7.21
5	5	125	33	14822	1097	1	0	295	42	Single Date	1.66	0.65	7.24
2	2	451	30	14823	1098	1	6	84.3346	12	Multiple Dates	4.58	1	7.23
1	1	512	28	14831	1099	1	0	101	14	Single Date	4.69	1.07	7.19
1	1	500	26	14903	1100	2	3	16.1468	2	Multiple Dates	3.36	1.32	7.25
2	1	415	32	14817	1101	1	0	10	1	Single Date	3.29	1.25	7.18
2	2	249	31	14819	1102	1	0	79	11	Single Date	2.7	1.02	7.1
2	2	415	32	14823	1103	1	0	84	12	Single Date	3.11	1.2	6.99
1	1	457	34	14829	1104	2	4	6.60606	1	Multiple Dates	4.87	1.6	6.98
1	1	471	35	14834	1105	1	0	193	28	Single Date	2.58	0.93	7.11
1	1	511	28	14845	1106	1	0	4	1	Single Date	2.98	1.32	7.18
3	1	519	29	14874	1107	1	0	30	4	Single Date	3.98	1.33	7.06
3	3	519	29	14882	1108	1	0	95	14	Single Date	3.91	1.3	6.95
3	2	519	29	14888	1109	1	0	80	11	Single Date	3.59	1.3	6.91
29	25	241	34	14820	1110	1	0	238	34	Single Date	3.09	0.94	7.15
4	4	333	29	14821	1111	1	7	219.174	31	Multiple Dates	3.32	0.81	7.07
1	1	503	33	14825	1112	1	0	86	12	Single Date	2.61	0.88	7.18
29	26	241	34	14841	1113	1	1	239.457	34	Multiple Dates	3.17	0.86	7.16
29	28	241	34	14864	1114	1	0	269	38	Single Date	3.03	0.89	7.14
29	29	241	34	14865	1115	1	4	276.157	39	Multiple Dates	3.03	1	7.11
1	2	308	27	14875	1116	1	0	81	12	Single Date	3.69	0.87	7.1
1	1	524	33	14902	1117	1	0	330	47	Single Date	1.99	0.88	7.03
4	1	486	32	14830	1118	2	1	28.5254	4	Multiple Dates	3.68	1.16	7.28
4	2	486	32	14842	1119	2	0	35	5	Single Date	3.48	1.11	7.17

## Sheet: Target Pooled
November 2015 to July 2016 Historical Data ALL pools produced at MMBNT
Deidentified Date Order	Pool	# of donors	pool volume	Milk Type	Fat	Protein	Lactose
1	13214	1	5000	Op, Unknown	2.28	0.99	7.84
2	13215	1	3000	22, Unknown	4.15	1.12	7.75
3	13216	1	5400	22, Unknown	3.85	1.53	7.74
4	13217	1	3000	Op, Unknown	2.1	1.47	7.98
5	13218	1	6400	19, Unknown	2.69	0.99	8.01
6	13219	1	6200	Op, Unknown	2.72	0.95	7.52
7	13220	2	7800	24, Unknown	4.74	1.02	7.65
8	13221	2	17200	20, Unknown	3.2	0.92	7.69
9	13222	2	13400	20, Unknown	3.38	1.07	7.62
10	13223	1	2900	20, Unknown	3.88	1	7.78
11	13224	1	3200	20, Unknown	3.2	1.18	7.88
12	13225	1	3400	Op, Unknown	2.68	0.8	7.66
13	13226	2	8400	20, Unknown	3.19	1.19	7.53
14	13227	1	4700	20, Unknown	3.16	1.14	7.85
15	13228	1	6300	20, Unknown	3.82	1.27	7.56
16	13229	2	15500	20, Unknown	3.49	1.12	7.65
17	13230	1	3000	20, Unknown	3.55	1.07	7.71
18	13231	1	2200	20, Unknown	3.2	1.36	7.53
19	13232	1	5000	22, Unknown	3.98	1.04	7.93
20	13233	2	9400	20, Unknown	3.78	0.97	7.82
21	13234	1	4400	Op, Unknown	2.03	1.61	8.02
22	13235	1	3600	Op, Unknown	2.87	0.86	7.51
23	13236	1	6000	Op, Unknown	2.38	1.05	7.89
24	13237	1	3200	20, Unknown	3.21	1.03	7.61
25	13238	1	2600	20, Unknown	3.7	1.18	7.6
26	13239	1	3300	20, Unknown	3.55	0.99	7.54
27	13240	1	2800	20, Unknown	3.71	0.83	7.63
28	13241	1	8400	22, Unknown	4.6	0.97	7.49
29	13242	1	10900	20, Unknown	3.73	0.81	7.76
30	13243	2	7000	20, Unknown	3.86	0.86	7.62
31	13244	2	11200	Op, Unknown	1.95	1.13	7.84
32	13245	2	6200	20, Unknown	3.44	1.02	7.71
33	13246	1	6400	Op, Unknown	2.61	0.83	7.63
34	13247	1	5600	Unknown	1.18	0.65	7.6
35	13248	3	3800	Op, Unknown	3.16	1.3	7.63
36	13249	1	2300	22, Unknown	4.45	1.17	7.62
37	13250	1	6300	Op, Unknown	2.76	1.15	7.53
38	13251	1	2600	20, Unknown	3.29	1.15	7.73
39	13252	1	2600	20, Unknown	3.65	1.02	7.44
40	13253	1	11700	20, Unknown	3.3	1.22	7.73
41	13254	2	6000	22, Unknown	3.96	1.26	8.47
42	13255	2	19600	20, Unknown	3.47	0.92	7.59
43	13256	1	7500	22, Unknown	3.96	1.11	7.74
44	13257	2	6100	20, Unknown	3.39	0.9	7.86
45	13258	2	5500	20, Unknown	3.34	1.01	7.55
46	13259	1	6300	20, Unknown	4	1.12	7.57
47	13260	1	2100	22, Unknown	4.17	1.11	7.47
48	13261	1	4700	20, Unknown	3.88	0.99	7.56
49	13262	1	3100	20, Unknown	3.59	1	7.29
50	13263	1	2900	20, Unknown	3.44	1.66	7.85
51	13264	2	24400	22, Unknown	4.19	1.14	7.62
52	13265	1	3200	22, Unknown	4.06	1.02	7.71
53	13266	3	12900	20, Unknown	3.53	1.02	7.84
54	13267	1	7000	Op, Unknown	2.67	1.12	7.8
55	13268	1	3200	Op, Unknown	2.71	1.01	7.76
56	13269	1	6200	Op, Unknown	2.96	0.86	7.48
57	13270	2	8400	Op, Unknown	3.67	1.3	7.24
58	13271	1	6400	22, Unknown	4.44	1.06	7.75
59	13272	1	4000	20, Unknown	3.11	1.15	7.58
60	13273	1	2300	20, Unknown	3.35	1.09	7.82
61	13274	2	12200	20, Unknown	3.84	1.03	7.87
62	13275	2	7000	Op, Unknown	3.17	0.88	7.65
63	13276	3	14100	20, Unknown	3.25	0.98	7.67
64	13277	1	5200	Op, Unknown	3.96	1.12	7.55
65	13278	1	1600	Op, Unknown	2.92	0.88	7.82
66	13279	1	6200	Op, Unknown	2.87	0.86	7.35
67	13280	1	9200	22, Unknown	3.82	1.26	7.85
68	13281	1	3400	22, Unknown	3.76	1.53	7.71
69	13282	1	9800	20, Unknown	3.44	1.13	7.63
70	13283	2	3700	20, Unknown	3.38	1.02	7.58
71	13284	2	9700	20, Unknown	3.48	0.95	7.56
72	13285	2	16900	20, Unknown	3.4	0.96	7.61
73	13286	1	5100	22, Unknown	3.84	1.29	7.89
74	13287	1	7400	20, Unknown	3.66	1.56	7.65
75	13288	1	9500	20, Unknown	3.92	1.06	7.73
76	13289	1	2600	Op, Unknown	2.87	0.85	7.74
77	13290	1	1400	Op, Unknown	3.81	1.55	7.55
78	13291	1	2200	Op, Unknown	3.84	1.63	7.55
79	13292	1	2800	Op, Unknown	5.21	1.05	7.59
80	13293	2	18900	20, Unknown	3.96	1.16	7.54
81	13294	1	5100	22, Unknown	4.41	1.08	7.65
82	13295	1	10100	20, Unknown	3.55	1.48	7.84
83	13296	1	6000	22, Unknown	4.01	1.13	7.76
84	13297	1	9300	20, Unknown	3.25	1.08	7.71
85	13298	1	3200	Op, Unknown	2.82	1.08	7.75
86	13299	1	4200	Unknown	0.69	0.91	8.06
87	13300	1	3700	20, Unknown	3.47	1.02	7.92
88	13301	1	7000	20, Unknown	3.3	1.27	7.71
89	13302	1	5200	22, Unknown	4.15	1.07	7.78
90	13303	1	7300	20, Unknown	3.24	0.89	7.63
91	13304	2	17800	22, Unknown	4.34	1.08	7.64
92	13305	2	11500	20, Unknown	3.54	1.08	7.95
93	13306	2	16000	20, Unknown	3.64	1.03	7.68
94	13307	2	21800	22, Unknown	4.61	1.02	7.77
95	13308	1	13000	20, Unknown	3.26	0.92	7.81
96	13309	2	10600	Op, Unknown	2.24	1.03	7.75
97	13310	3	15400	20, Unknown	3.36	1.18	7.77
98	13311	1	7500	20, Unknown	3.53	1.04	7.82
99	13312	1	2600	Op, Unknown	3.51	1.35	7.28
100	13313	1	600	Op, Unknown	4.95	1.09	8.15
101	13314	1	8000	20, Unknown	3.57	1.22	7.79
102	13315	1	7300	20, Unknown	3.61	1.08	7.59
103	13316	1	9400	20, Unknown	3.18	1.02	7.77
104	13317	1	2300	22, Unknown	4.48	1.04	8.08
105	13318	2	13200	20, Unknown	3.12	1.31	7.86
106	13319	2	13500	20, Unknown	3.18	1.16	7.72
107	13320	1	3400	Skim, Unknown	0.95	0.91	7.72
108	13321	1	3100	Skim, Unknown	0.7	0.76	7.9
109	13322	1	5200	19, Unknown	2.93	1.11	7.7
110	13323	2	13800	20, Unknown	3.5	0.99	7.73
111	13324	1	600	Unknown	14.73	1.34	6.87
112	13325	1	800	Unknown	11.43	1.31	7.29
113	13326	1	2600	20, Unknown	3.42	1.27	7.16
114	13327	1	5100	20, Unknown	3.81	0.89	7.66
115	13328	2	21400	20, Unknown	3.72	1.11	7.88
116	13329	3	15900	20, Unknown	3.48	0.99	7.82
117	13330	1	4200	Op, Unknown	4.93	1.13	7.51
118	13331	1	11600	Op, Unknown	2.38	0.93	7.62
119	13332	1	4800	22, Unknown	3.89	1.41	7.5
120	13333	1	6000	22, Unknown	3.78	1.13	7.78
121	13334	2	8800	20, Unknown	3.74	1.04	7.55
122	13335	2	12900	20, Unknown	3.17	1.06	7.91
123	13336	2	11800	20, Unknown	3.26	1.01	7.91
124	13337	1	3500	19, Unknown	3.13	1.18	7.29
125	13338	1	7200	Op, Unknown	2.82	1.08	7.72
126	13339	1	2600	20, Unknown	3.78	0.98	7.68
127	13340	5	7200	Op, Unknown	2.89	1.02	7.59
128	13341	1	8300	19, Unknown	3.24	1.08	7.22
129	13342	1	9800	22, Unknown	4.43	1.09	7.49
130	13343	3	6000	20, Unknown	3.98	1.05	7.54
131	13344	1	2500	22, Unknown	4.04	1	7.96
132	13345	1	3500	20, Unknown	3.38	1.22	7.99
133	13346	1	3000	20, Unknown	3.63	1.18	7.82
134	13347	1	1800	20, Unknown	3.27	1.06	7.79
135	13348	2	19700	20, Unknown	3.67	1.17	7.97
136	13349	2	5000	20, Unknown	3.28	1.15	8.24
137	13350	1	5000	Unknown	1.67	0.95	7.94
138	13351	1	1400	Unknown	5.93	1.07	8.03
139	13352	1	7700	22, Unknown	3.98	1.03	7.78
140	13353	1	10000	20, Unknown	3.4	0.97	7.65
141	13354	2	15900	20, Unknown	3.49	1.06	7.22
142	13355	2	7900	20, Unknown	3.69	1.01	7.31
143	13356	1	3900	22, Unknown	4.28	0.96	7.69
144	13357	2	7800	20, Unknown	3.52	1.07	7.26
145	13358	2	4500	20, Unknown	3.76	1.1	7.3
146	13359	1	1400	Op, Unknown	4.65	1.17	8.09
147	13360	1	7100	20, Unknown	3.44	1.11	7.18
148	13361	2	19900	20, Unknown	3.87	1.05	7.11
149	13362	3	17100	20, Unknown	3.71	1.09	7.21
150	13363	2	11600	Op, Unknown	3.03	1	7.18
151	13364	1	8200	Op, Unknown	3.01	1.22	7.46
152	13365	1	2600	Op, Unknown	2.87	1.01	7.28
153	13366	1	7900	20, Unknown	3.42	1.32	7.22
154	13367	1	10200	20, Unknown	3.46	1.06	7.16
155	13368	2	23200	20, Unknown	3.32	1.16	7.23
156	13369	2	12100	20, Unknown	3.4	1.02	7.2
157	13370	1	8000	Op, Unknown	3.07	1.13	7.21
158	13371	1	14000	Skim, Unknown	0.48	0.86	6.73
159	13372	1	3400	Unknown	11.92	1.24	6.16
160	13373	1	2700	20, Unknown	3.67	0.82	7.02
161	13374	1	11200	Op, Unknown	2.66	0.84	7.08
162	13375	1	3700	20, Unknown	3.71	1.06	7.27
163	13376	1	3800	20, Unknown	3.92	1.06	7.19
164	13377	1	9800	20, Unknown	3.54	0.99	7.17
165	13378	2	5200	22, Unknown	4.28	1.39	7.25
166	13379	1	1800	Op, Unknown	2.54	0.86	7.65
167	13380	3	9900	20, Unknown	3.48	0.93	7.34
168	13381	2	7000	20, Unknown	3.68	1.2	7.07
169	13382	2	5700	20, Unknown	3.61	1.5	7.25
170	13383	2	6100	20, Unknown	3.53	1.16	7.22
171	13384	1	5300	Skim, Unknown	0.75	0.95	7.47
172	13385	1	1400	20, Unknown	4.04	1.02	7.45
173	13386	1	2400	Op, Unknown	2.69	0.87	7.21
174	13387	1	4700	20, Unknown	3.93	1.4	6.67
175	13388	1	5000	20, Unknown	3.39	1.18	6.87
176	13389	1	13100	19, Unknown	3.22	1.12	7.2
177	13390	2	13000	20, Unknown	3.97	1.18	7.18
178	13391	3	17200	20, Unknown	4.12	0.96	7.03
179	13392	2	13200	20, Unknown	3.88	0.94	7.1
180	13393	1	400	Op, Unknown	2.66	1.21	6.34
181	13394	1	1700	20, Unknown	3.78	1.38	7
182	13395	1	5800	20, Unknown	3.59	1.28	6.96
183	13396	1	8100	20, Unknown	3.49	1.27	6.8
184	13397	1	2800	20, Unknown	3.79	1.42	7.27
185	13398	2	6700	20, Unknown	3.78	0.87	7.17
186	13399	1	7600	Op, Unknown	3.42	0.83	6.97
187	13400	1	8000	24, Unknown	4.95	0.9	6.91
188	13401	2	19800	20, Unknown	3.55	1	7.14
189	13402	2	12200	20, Unknown	4.03	1	7.11
190	13403	3	9000	Op, Unknown	3.9	1.24	7.07
191	13404	1	7400	20, Unknown	3.59	1.29	7.28
192	13405	1	4700	20, Unknown	4.08	1.16	6.61
193	13406	1	5300	20, Unknown	4.07	1.36	7.08
194	13407	1	7800	20, Unknown	3.1	1.49	7.02
195	13408	1	6900	20, Unknown	3.53	1.19	7.29
196	13409	1	5300	19, Unknown	3.28	1.01	7.04
197	13410	2	19700	20, Unknown	3.67	1.03	6.9
198	13411	1	8400	Op, Unknown	3.13	0.93	6.92
199	13412	1	2200	22, Unknown	4.18	1.34	7.16
200	13413	1	4800	24, Unknown	5.05	1.45	6.96
201	13414	1	3000	Op, Unknown	2.37	0.65	7.03
202	13415	2	17600	20, Unknown	3.67	1.04	7.2
203	13416	2	9700	20, Unknown	3.49	1.08	7.11
204	13417	2	13900	20, Unknown	3.45	1.09	7.15
205	13418	1	4200	24, Unknown	5.68	0.91	6.88
206	13419	2	9300	20, Unknown	3.36	0.96	7.27
207	13420	1	1900	19, Unknown	3.12	1.14	7.27
208	13421	1	2600	Op, Unknown	5.11	1.1	7.38
209	13422	1	7100	22, Unknown	4.63	1.04	6.95
210	13423	1	3500	20, Unknown	3.46	0.89	7.3
211	13424	1	3700	19, Unknown	3.41	0.92	6.76
212	13425	2	12000	20, Unknown	3.76	1	6.94
213	13426	2	23600	20, Unknown	3.31	1.13	7.24
214	13427	2	20900	20, Unknown	3.77	1.17	7.13
215	13428	1	8600	Op, Unknown	2.71	1.08	7.37
216	13429	3	4000	Op, Unknown	3.05	1.08	7.13
217	13430	1	5800	20, Unknown	3.83	0.99	7.11
218	13431	1	6600	24, Unknown	5	1.08	7.11
219	13432	1	6200	22, Unknown	4.65	1.15	6.97
220	13433	1	8600	22, Unknown	4.9	0.91	7.07
221	13434	1	2000	Op, Unknown	2.79	1.4	7.04
222	13435	2	2700	20, Unknown	3.36	0.96	7.19
223	13436	2	2600	19, Unknown	3.13	1.21	6.98
224	13437	1	3300	24, Unknown	5.3	1.01	6.93
225	13438	1	1800	20, Unknown	3.5	0.92	6.97
226	13439	1	4600	Op, Unknown	3.09	0.91	7.26
227	13440	2	3800	20, Unknown	3.82	0.88	7.26
228	13441	2	11400	20, Unknown	3.93	1.11	7.13
229	13442	1	4000	Op, Unknown	2.61	1	7.39
230	13443	1	2700	20, Unknown	3.64	1.05	7.18
231	13444	1	7300	22, Unknown	4.37	0.89	7.02
232	13445	1	6200	20, Unknown	3.66	1.03	7.3
233	13446	1	2600	20, Unknown	3.85	1.42	7
234	13447	1	6500	20, Unknown	3.84	1.22	7.25
235	13448	1	7800	19, Unknown	3.08	1.03	7.34
236	13449	1	8200	20, Unknown	3.66	1.09	7.22
237	13450	1	5800	Op, Unknown	2.53	1	7.11
238	13451	1	10300	20, Unknown	3.52	1.02	7.25
239	13452	1	11400	20, Unknown	3.59	0.85	7.12
240	13453	1	4400	Op, Unknown	3	0.94	7.08
241	13454	1	5500	20, Unknown	3.87	1.03	7.15
242	13455	1	2200	Op, Unknown	2.73	1.25	7.35
243	13456	1	5500	19, Unknown	3.08	1.06	7.11
244	13457	1	5800	Op, Unknown	2.47	0.94	7.13
245	13458	1	8300	20, Unknown	3.28	1.01	7.4
246	13459	1	5700	20, Unknown	3.61	0.82	7.32
247	13460	1	7900	22, Unknown	4.14	1.13	7.29
248	13461	1	8600	19, Unknown	3.27	0.95	7.24
249	13462	2	14400	20, Unknown	3.29	1.18	7.14
250	13463	2	13600	Op, Unknown	2.61	1.07	7.19
251	13464	1	4000	20, Unknown	4.15	0.85	7.09
252	13465	1	2400	20, Unknown	3.34	1.33	7.27
253	13466	1	4200	19, Unknown	2.95	1.39	7.25
254	13467	1	2500	19, Unknown	3.17	1.28	7.01
255	13468	1	4000	20, Unknown	3.69	0.99	7.22
256	13469	1	6700	22, Unknown	4.43	1.05	6.97
257	13470	2	9100	20, Unknown	3.23	1.14	7.19
258	13471	2	25300	20, Unknown	3.34	0.94	7.33
259	13472	3	13900	20, Unknown	3.41	0.89	7.25
260	13473	1	2400	Op, Unknown	2.45	0.94	7.32
261	13474	1	4000	Op, Unknown	2.84	1.18	7.19
262	13475	2	8600	20, Unknown	3.3	1.25	7.07
263	13476	2	18800	20, Unknown	3.39	0.95	7.28
264	13477	2	18600	Op, Unknown	2.67	0.86	7.25
265	13478	1	4500	19, Unknown	3.14	1.12	7.19
266	13479	1	5000	Skim, Unknown	0.79	1.06	8.08
267	13480	1	8800	19, Unknown	3.07	0.98	7.02
268	13481	1	1000	Unknown	2.11	0.96	7.05
269	13482	1	6600	Op, Unknown	2.76	0.84	7.37
270	13483	1	3000	22, Unknown	4.48	0.96	7.37
271	13484	1	4000	Op, Unknown	2.27	1.4	7.33
272	13485	1	4000	Op, Unknown	2.47	1.35	7.45
273	13486	1	7600	Op, Unknown	2.41	1.11	7.19
274	13487	1	6900	Skim, Unknown	0.49	1	7.59
275	13488	1	3000	22, Unknown	4.33	1.12	7.09
276	13489	1	6100	19, Unknown	3.18	1.03	7.26
277	13490	1	7600	Op, Unknown	2.61	0.77	7.2
278	13491	2	8600	20, Unknown	3.7	0.85	7.48
279	13492	2	16800	20, Unknown	3.38	1.11	7.24
280	13493	2	16500	20, Unknown	3.52	1.15	7.23
281	13494	2	17300	20, Unknown	3.56	1.15	7.18
282	13495	1	10500	20, Unknown	3.45	1.16	7.02
283	13496	1	3800	22, Unknown	4.38	1.27	7.15
284	13497	1	3300	22, Unknown	4.56	1.08	7
285	13498	1	7400	19, Unknown	3.13	0.86	7.23
286	13499	3	17800	24, Unknown	4.9	1.2	7.39
287	13500	2	14600	20, Unknown	3.75	1.07	7.23
288	13501	2	19000	19, Unknown	3.33	1.09	6.96
289	13502	2	11700	22, Unknown	4.61	1.05	7.14
290	13503	1	2800	Op, Unknown	2.63	0.9	6.74
291	13504	1	3600	24, Unknown	4.92	1.4	7.22
292	13505	1	2700	20, Unknown	3.84	1.13	7.07
293	13506	2	16200	20, Unknown	3.99	1.05	7.08
294	13507	2	18100	20, Unknown	3.57	1.09	7.06
295	13508	1	5900	20, Unknown	4.05	0.86	7.41
296	13509	1	11700	22, Unknown	4.67	0.87	7.11
297	13510	1	9900	20, Unknown	3.53	1.25	7.02
298	13511	1	3000	Op, Unknown	3.81	0.94	7.13
299	13512	1	2200	Op, Unknown	3.92	1.03	7.14
300	13513	1	2500	20, Unknown	3.53	0.93	7.52
301	13514	1	1800	20, Unknown	3.72	0.94	6.82
302	13515	1	2000	Op, Unknown	2.22	0.96	6.91
303	13516	1	5200	20, Unknown	3.69	1.32	6.92
304	13517	1	5500	22, Unknown	4.71	1.16	7.04
305	13518	2	19700	20, Unknown	3.84	1	7.13
306	13519	2	15300	20, Unknown	3.38	1.07	7.09
307	13520	1	9000	Op, Unknown	3.2	0.83	7.14
308	13521	1	2800	Op, Unknown	2.61	1	7.16
309	13522	1	3100	20, Unknown	3.53	1.14	7.18
310	13523	1	4300	20, Unknown	3.5	1.04	7.23
311	13524	2	14000	20, Unknown	3.33	1.2	7.15
312	13525	2	17200	20, Unknown	3.56	0.97	7.19
313	13526	2	11800	20, Unknown	3.69	1.06	7.07
314	13527	2	11900	Op, Unknown	3.18	0.95	7.07
315	13528	1	4000	Op, Unknown	2.8	0.89	6.88
316	13529	1	3500	20, Unknown	3.54	1.04	7.35
317	13530	1	6100	20, Unknown	3.5	1.14	7.19
318	13531	2	7200	20, Unknown	4.01	0.96	7.04
319	13532	1	3800	20, Unknown	3.12	1.37	7.38
320	13533	2	6600	20, Unknown	3.88	1.1	7.1
321	13534	2	10600	20, Unknown	4.13	0.98	7
322	13535	2	4100	20, Unknown	3.39	1.04	7.04
323	13536	1	13100	20, Unknown	3.67	1.12	7.39
324	13537	1	11500	19, Unknown	2.91	1.29	7.28
325	13538	1	2700	19, Unknown	3.29	0.96	7.04
326	13539	2	6600	20, Unknown	4.04	1.11	7.09
327	13540	1	3700	Skim, Unknown	0.82	0.68	6.84
328	13541	1	4800	Op, Unknown	4.38	0.98	6.98
329	13542	4	10800	Op, Unknown	3.56	1.17	7.07
330	13543	2	2000	20, Unknown	3.99	1.18	6.93
331	13544	1	1300	24, Unknown	4.39	2.16	6.52
332	13545	3	3200	Op, Unknown	2.35	1	6.96
333	13546	1	3100	20, Unknown	3.7	1.27	7.47
334	13547	1	3400	Op, Unknown	2.33	0.8	7.02
335	13548	1	8300	20, Unknown	3.41	1.07	7.26
336	13549	1	2700	20, Unknown	3.34	1.8	7.06
337	13550	2	11400	20, Unknown	3.79	0.99	7.28
338	13551	1	7200	Op, Unknown	3.32	0.78	7.01
339	13552	2	16000	20, Unknown	3.61	0.98	7.13
340	13553	1	4600	Op, Unknown	4.69	1.05	7.1
341	13554	2	15700	20, Unknown	3.24	1.14	7.23
342	13555	1	4000	20, Unknown	3.82	0.98	7.18
343	13556	2	21400	20, Unknown	3.38	1.04	7.17
344	13557	2	13600	20, Unknown	3.89	0.97	7.06
345	13558	1	2400	20, Unknown	3.75	0.96	7.23
346	13559	1	9400	Op, Unknown	2.7	0.95	7.15
347	13560	1	5000	Op, Unknown	5.07	1	6.99
348	13561	1	3400	20, Unknown	3.99	0.97	7.11
349	13562	1	900	24, Unknown	5.07	1.98	7.1
350	13563	1	6300	20, Unknown	3.72	1.35	7.23
351	13564	1	9000	20, Unknown	3.18	1.41	7.42
352	13565	1	5600	20, Unknown	3.6	1.41	7.2
353	13566	2	14400	Op, Unknown	2.64	0.91	7.16
354	13567	2	12200	20, Unknown	3.51	0.98	7.24
355	13568	1	6200	Op, Unknown	2.64	1.24	7.35
356	13569	1	8600	Op, Unknown	2.49	1.09	7.41
357	13570	1	4600	Op, Unknown	4.87	1	6.96
358	13571	1	2500	24, Unknown	5.34	1.11	7.38
359	13572	1	8000	Op, Unknown	5.8	0.8	6.94
360	13573	1	2300	20, Unknown	3.47	1.11	7.45
361	13574	1	4600	22, Unknown	3.89	2.05	6.69
362	13575	2	13400	Op, Unknown	2.51	0.96	7.29
363	13576	2	9500	20, Unknown	3.56	0.93	7.18
364	13577	2	20900	20, Unknown	3.9	0.97	7.21
365	13578	1	6700	22, Unknown	4.29	1.32	7.49
366	13579	1	3400	Op, Unknown	4.18	1.02	7.94
367	13580	1	5600	20, Unknown	3.92	1.05	7.17
368	13581	1	11200	22, Unknown	4.12	1	7.26
369	13582	2	11200	20, Unknown	3.8	1.29	7.12
370	13583	2	13400	20, Unknown	3.42	1.22	7.41
371	13584	1	5400	Op, Unknown	2.98	0.97	7.15
372	13585	2	11500	20, Unknown	3.64	1.23	7.27
373	13586	2	8900	20, Unknown	3.74	1.12	7.18
374	13587	1	10700	20, Unknown	3.25	1.3	7.2
375	13588	3	10200	Op, Unknown	3.93	1.18	7.13
376	13589	1	4000	Op, Unknown	5.71	1.04	6.96
377	13590	1	2400	20, Unknown	3.96	1.14	7.2
378	13591	1	1100	22, Unknown	4.15	1.5	7.07
379	13592	1	9100	22, Unknown	4.25	1.1	7.31
380	13593	3	18000	20, Unknown	3.6	0.98	7.1
381	13594	2	19300	20, Unknown	3.81	1.04	7.11
382	13595	2	14900	20, Unknown	3.97	0.97	7.2
383	13596	1	3800	Op, Unknown	3.35	0.85	7.15
384	13597	2	5800	Op, Unknown	2.58	0.9	7.07
385	13598	1	4500	20, Unknown	3.44	0.94	7.12
386	13599	1	9800	Op, Unknown	2.81	0.86	7.11
387	13600	1	13400	20, Unknown	3.64	1.46	6.91
388	13601	1	3200	19, Unknown	3.08	1.15	7.26
389	13602	2	6800	20, Unknown	3.44	1.11	7
390	13603	1	2500	22, Unknown	3.94	2	6.84
391	13604	1	11300	19, Unknown	3.08	1.23	7.04
392	13605	1	2800	Op, Unknown	2.84	1.28	6.97
393	13606	1	4500	19, Unknown	3.12	1.3	7
394	13607	1	3000	Op, Unknown	4.92	1.05	7.67
395	13608	1	9900	20, Unknown	3.39	1.21	7.07
396	13609	1	8700	20, Unknown	3.66	0.86	7.06
397	13610	1	2400	Op, Unknown	2.1	1.15	7.03
398	13611	2	12600	20, Unknown	3.42	1.3	6.96
399	13612	1	5800	Op, Unknown	3.05	0.89	7.08
400	13613	1	7400	Op, Unknown	2.87	0.85	7.23
401	13614	1	7000	Op, Unknown	3.07	0.86	7.05
402	13615	2	12900	20, Unknown	3.92	1.01	7.06
403	13616	2	7400	Op, Unknown	2.27	0.95	7.27
404	13617	1	1600	Op, Unknown	3.77	0.97	7.42
405	13618	1	8300	20, Unknown	3.42	1.24	7.12
406	13619	1	2900	20, Unknown	3.39	1.09	7.07
407	13620	1	2700	20, Unknown	3.48	1.06	7.07
408	13621	2	10100	20, Unknown	3.5	0.91	7.25
409	13622	1	3900	20, Unknown	3.57	1.5	7.35
410	13623	2	10600	20, Unknown	3.53	1.6	7.24
411	13624	1	9700	20, Unknown	3.44	1.48	6.72
412	13625	1	4000	Op, Unknown	2.7	1.04	7.23
413	13626	1	4000	Op, Unknown	2.11	1.05	7
414	13627	1	3400	Op, Unknown	2.64	0.86	7.1
415	13628	1	6000	Op, Unknown	2.98	0.89	7.21
416	13629	3	7600	20, Unknown	4.04	1.1	7.02
417	13630	2	5100	20, Unknown	4.1	0.99	7.04
418	13631	2	5800	20, Unknown	3.5	1.03	7.13
419	13632	2	4000	22, Unknown	4.74	1.13	6.99
420	13633	2	4500	20, Unknown	3.81	1.12	7.26
421	13634	1	10500	20, Unknown	3.49	1.1	7.44
422	13635	1	4600	20, Unknown	3.71	1.25	7.25
423	13636	1	4900	22, Unknown	4.25	0.96	7.14
424	13637	1	7700	22, Unknown	4.07	1.9	6.86
425	13638	1	5200	19, Unknown	3.04	1.36	7.07
426	13639	1	4800	Op, Unknown	3.26	0.87	6.64
427	13640	1	6000	Op, Unknown	2.84	1.24	6.89
428	13641	1	6200	Op, Unknown	2.59	0.85	7.07
429	13642	1	6000	20, Unknown	3.3	1.21	6.97
430	13643	1	4600	Op, Unknown	3.54	0.86	7.14
431	13644	2	5800	19, Unknown	3.02	0.95	7.36
432	13645	2	5000	20, Unknown	3.82	1.01	7.26
433	13646	1	9400	20, Unknown	3.6	1.25	6.81
434	13647	1	11700	20, Unknown	3.55	0.99	7.13
435	13648	2	12400	20, Unknown	3.36	1.07	7.19
436	13649	1	7000	Op, Unknown	2.24	0.9	7.04
437	13650	1	6600	Op, Unknown	2.7	1.1	7.06
438	13651	2	16800	20, Unknown	3.86	1	7.3
439	13652	1	4200	Op, Unknown	3.63	0.84	7.37
440	13653	2	2800	24, Unknown	5.5	1.1	7.05
441	13654	2	3600	Op, Unknown	2.72	1.09	7.37
442	13655	1	13600	20, Unknown	3.85	1.23	7.12
443	13656	1	6500	20, Unknown	3.86	0.94	7.25
444	13657	1	8800	Op, Unknown	2.88	0.92	7.11
445	13658	1	5200	Op, Unknown	3.17	0.94	7.09
446	13659	2	14800	20, Unknown	4.02	0.9	7.07
447	13660	2	15800	20, Unknown	3.51	0.96	7.11
448	13661	1	2400	Op, Unknown	3.94	0.84	7.49
449	13662	2	4600	22, Unknown	4.17	1.19	7.11
450	13663	2	4800	Op, Unknown	3.16	0.85	7.4
451	13664	1	4400	22, Unknown	4.78	1.07	6.87
452	13665	1	7000	20, Unknown	3.36	1.29	7.15
453	13666	1	7800	Op, Unknown	2.44	0.98	7.1
454	13667	1	4200	22, Unknown	4.68	1	6.87
455	13668	2	19700	20, Unknown	3.43	1.09	7.26
456	13669	3	16900	20, Unknown	3.47	1.14	7.22
457	13670	1	6600	Op, Unknown	2.67	0.95	6.99
458	13671	1	3200	Op, Unknown	3.41	0.96	7.13
459	13672	2	2200	Op, Unknown	2.88	0.83	7.09
460	13673	1	6000	22, Unknown	4.76	1.02	6.92
461	13674	1	4200	20, Unknown	3.24	1.24	7.06
462	13675	1	11800	20, Unknown	3.6	1.26	6.85
463	13676	3	17100	20, Unknown	3.44	0.99	7.11
464	13677	1	6600	Op, Unknown	2.79	0.97	7.11
465	13678	1	4100	20, Unknown	3.26	1	7.27
466	13679	1	1400	Op, Unknown	3.11	0.97	7.37
467	13680	1	8000	Op, Unknown	3.02	1.02	7.07
468	13681	1	4000	20, Unknown	3.5	1.08	7.13
469	13682	1	3000	Op, Unknown	3.26	1.04	7.19
470	13683	1	3600	Op, Unknown	3.71	0.75	7.01
471	13684	1	8900	20, Unknown	3.67	1.26	6.97
472	13685	1	4000	24, Unknown	5.3	1.13	6.9
473	13686	1	3800	Op, Unknown	2.22	0.93	7.27
474	13687	1	5700	20, Unknown	3.59	1.01	7.1
475	13688	3	15900	20, Unknown	3.31	1.11	7.23
476	13689	1	2600	Op, Unknown	2.94	0.89	7.14
477	13690	3	23700	20, Unknown	4.09	0.97	7.05
478	13691	1	7500	20, Unknown	4.25	0.87	7.04
479	13692	3	5000	Op, Unknown	2.59	1.13	7.1
480	13693	2	3400	Op, Unknown	3.19	1.03	7.02
481	13694	2	15200	20, Unknown	3.49	1.01	7.17
482	13695	2	10800	20, Unknown	3.68	1.18	6.94
483	13696	1	2600	Op, Unknown	2.79	1.3	7.15
484	13697	1	4400	Op, Unknown	2.45	0.94	7.05
485	13698	2	6600	Op, Unknown	2.51	0.93	7.22
486	13699	1	5200	Unknown	1.32	0.81	7.28
487	13700	2	17100	20, Unknown	3.34	1.21	7.14
488	13701	1	3400	Op, Unknown	3.36	0.99	6.78
489	13702	1	15700	20, Unknown	3.67	1.14	6.96
490	13703	1	3700	Skim, Unknown	0.64	0.98	7.14
491	13704	1	6300	22, Unknown	4.33	1.47	7.49
492	13705	1	7400	20, Unknown	3.41	1.14	6.9
493	13706	1	2800	Op, Unknown	2.81	1.17	7.32
494	13707	1	9000	Op, Unknown	2.89	0.92	7.04
495	13708	1	11600	20, Unknown	3.4	0.96	7.05
496	13709	4	3800	20, Unknown	3.95	0.9	6.99
497	13710	1	2600	19, Unknown	3	1.07	7.34
498	13711	4	4200	Op, Unknown	2.59	1	7.03
499	13712	3	6200	22, Unknown	4.21	1.05	7.05
500	13713	1	8000	19, Unknown	3.25	0.95	7.15
501	13714	1	7900	19, Unknown	3.32	1.04	7.01
502	13715	2	17000	20, Unknown	3.32	1.19	7.17
503	13716	3	15000	20, Unknown	3.64	1.01	7.16
504	13717	3	15200	20, Unknown	3.75	1	6.98
505	13718	3	5600	Op, Unknown	2.72	0.95	6.9
506	13719	1	7800	20, Unknown	3.52	0.99	7.18
507	13720	1	1400	Op, Unknown	3.43	1.01	7.17
508	13721	1	12300	20, Unknown	3.83	1.02	7.35
509	13722	1	8400	22, Unknown	4.23	1.05	7.19
510	13723	2	13400	20, Unknown	3.48	1.55	6.93
511	13724	2	16300	20, Unknown	3.57	0.99	7.48
512	13725	1	6500	20, Unknown	3.48	1.2	7.07
513	13726	1	7900	19, Unknown	3.25	0.92	7.1
514	13727	1	6000	20, Unknown	3.9	0.95	7.68
515	13728	1	2000	Unknown	1.62	0.93	7
516	13729	1	2800	Unknown	2	0.76	7.05
517	13730	1	2800	19, Unknown	3.18	0.9	7.12
518	13731	1	4800	20, Unknown	3.43	1.07	7.03
519	13732	2	10900	20, Unknown	3.43	0.92	7.28
520	13733	2	15100	20, Unknown	3.59	1.01	7.28
521	13734	1	6000	22, Unknown	4.42	1.01	7.26
522	13735	2	9500	20, Unknown	3.88	1.07	7.43
523	13736	1	6000	19, Unknown	3.31	0.93	7.17
524	13737	1	2900	19, Unknown	3.16	0.89	7.58
525	13738	3	1600	Op, Unknown	2.64	0.95	7.19
526	13739	2	7200	Op, Unknown	2.69	0.95	7.21
527	13740	1	9800	Op, Unknown	1.91	1.08	7.24
528	13741	1	12200	Op, Unknown	2.4	1.19	7.27
529	13742	1	12600	Op, Unknown	2.45	0.89	7.23
530	13743	1	8600	Op, Unknown	2.38	0.88	7.34
531	13744	1	3000	19, Unknown	2.94	1.06	7.6
532	13745	1	8200	20, Unknown	3.77	0.91	7.26
533	13746	1	5300	20, Unknown	3.51	0.92	7.36
534	13747	1	8700	20, Unknown	3.98	1.23	7.22
535	13748	1	8800	20, Unknown	3.88	1.12	7.12
536	13749	1	9700	20, Unknown	4.07	1.12	6.97
537	13750	1	5900	Low Dairy, Unknown	5.09	1.26	6.97
538	13751	1	7200	Op, Unknown	1.92	1.34	7.55
539	13752	1	9900	20, Unknown	3.7	0.89	7.18
540	13753	1	7800	Op, Unknown	2.94	0.84	7.17
541	13754	1	5600	Op, Unknown	2.9	1.01	7.26
542	13755	1	5400	Op, Unknown	2.57	1.16	7.08
543	13756	1	5200	Op, Unknown	2.19	1.19	7.37
544	13757	1	6500	20, Unknown	4.1	1.21	7.05
545	13758	1	4600	20, Unknown	3.85	0.85	7.14
546	13759	1	3200	20, Unknown	3.64	0.83	7.44
547	13760	1	2700	24, Unknown	4.91	1.42	6.88
548	13761	2	14000	20, Unknown	3.65	1.01	7.27
549	13762	2	15800	20, Unknown	4.07	1	7.19
550	13763	1	17000	Op, Unknown	2.23	0.87	7.34
551	13764	1	4000	20, Unknown	3.9	0.95	7.54
552	13765	2	5100	20, Unknown	3.32	0.99	7.22
553	13766	1	4800	20, Unknown	3.94	1.01	7.14
554	13767	2	5800	Op, Unknown	3.24	1.14	7.31
555	13768	1	5700	24, Unknown	4.85	1.51	6.99
556	13769	1	5600	20, Unknown	3.75	1.45	7.14
557	13770	1	7900	20, Unknown	3.36	1.16	7.08
558	13771	1	6800	20, Unknown	3.57	1	7.17
559	13772	1	8900	Low Dairy, Unknown	4.19	1.19	7.2
560	13773	1	8600	20, Unknown	3.9	1.08	7.19
561	13774	1	6600	20, Unknown	4.04	1.16	7.09
562	13775	3	11200	Op, Unknown	3.14	1.11	6.96
563	13776	1	4000	20, Unknown	3.78	1.04	6.98
564	13777	1	7300	20, Unknown	3.65	1.02	7.27
565	13778	1	4200	Op, Unknown	2.38	0.94	7.14
566	13779	1	7400	Op, Unknown	3.19	1.02	7.14
567	13780	1	6200	20, Unknown	3.86	0.93	7.2
568	13781	1	3800	Op, 22, Unknown	4.74	1.1	6.92
569	13782	1	6000	20, Unknown	3.97	0.9	7.23
570	13783	3	14900	20, Unknown	3.58	1.27	7.12
571	13784	3	21200	20, Unknown	3.84	1.11	7.16
572	13785	1	5100	22, Unknown	3.88	1.56	7.26
573	13786	2	12800	Op, Unknown	2.72	1	6.93
574	13787	2	3900	20, Unknown	3.5	1.2	7.29
575	13788	1	7100	Unknown	1.45	1.09	7.38
576	13789	1	6900	22, Unknown	4.48	0.97	7.11
577	13790	1	8000	20, Unknown	3.68	0.93	7.17
578	13791	3	23300	20, Unknown	3.63	0.95	7.12
579	13792	1	4400	24, Unknown	4.92	1.39	7
580	13793	3	11100	20, Unknown	3.32	1.02	7.24
581	13794	1	5600	Op, Unknown	2.9	0.83	6.94
582	13795	2	10600	Op, Unknown	3.3	1.08	6.95
583	13796	3	7200	Op, Unknown	3.03	1.05	7.05
584	13797	1	10900	20, Unknown	3.14	1.37	7.32
585	13798	1	10000	Op, Unknown	2.44	0.8	7.3
586	13799	1	11000	Op, Unknown	2.98	0.98	7.28
587	13800	1	8400	Op, Unknown	2.82	0.96	7.19
588	13801	1	8100	20, Unknown	3.92	0.92	7.27
589	13802	1	1900	22, Unknown	4.39	0.9	7.21
590	13803	1	4200	Op, Unknown	2.62	0.88	7.12
591	13804	2	5200	Unknown	1.37	1	7.28
592	13805	1	6100	20, Unknown	3.34	1.19	7.21
593	13806	1	7500	19, Unknown	3.13	0.98	7.24
594	13807	3	10400	20, Unknown	3.67	1.09	7.23
595	13808	2	8000	20, Unknown	3.39	1.09	7.03
596	13809	1	7000	Op, Unknown	2.55	1.17	7.36
597	13810	1	5400	Op, Unknown	2.31	1.08	7.18
598	13811	1	6200	Op, Unknown	2.75	1	7.13
599	13812	2	12400	Op, Unknown	3.11	1.12	7.01
600	13813	1	5200	20, Unknown	3.91	1.17	7.15
601	13814	1	5100	20, Unknown	3.54	1.15	7.27
602	13815	1	3400	Op, Unknown	2.58	1.01	7.38
603	13816	3	15300	20, Unknown	3.63	1.34	6.99
604	13817	2	10500	20, Unknown	3.43	1.06	7.46
605	13818	2	19100	20, Unknown	3.45	0.9	7.36
606	13819	2	16300	20, Unknown	3.9	0.9	7.36
607	13820	2	10000	Op, Unknown	2.81	1.06	7.06
608	13821	1	2700	20, Unknown	3.89	1.11	7.38
609	13822	3	2600	19, Unknown	3.08	0.99	7.2
610	13823	1	4500	20, Unknown	3.46	0.88	7.05
611	13824	1	6700	20, Unknown	3.36	1.08	7.28
612	13825	1	4600	20, Unknown	3.62	1.11	7.47
613	13826	2	10400	20, Unknown	3.65	1.38	7.07
614	13827	2	15800	20, Unknown	3.63	1.06	7.13
615	13828	1	6300	24, Unknown	4.57	1.64	7.09
616	13829	1	4800	Op, Unknown	2.53	0.79	6.94
617	13830	1	7000	20, Unknown	3.83	1.06	7.1
618	13831	2	9800	Op, Unknown	3.39	1.09	7.1
619	13832	1	4000	19, Unknown	3.35	0.83	7.24
620	13833	1	11100	22, Unknown	4.66	1.05	7.11
621	13834	1	8600	20, Unknown	3.41	1.08	7.19
622	13835	2	14300	20, Unknown	3.42	0.98	7.18
623	13836	1	3900	22, Unknown	4.25	1.8	6.88
624	13837	2	6900	22, Unknown	4.49	0.92	6.99
625	13838	1	9300	20, Unknown	3.51	1.23	7.03
626	13839	2	9000	20, Unknown	4.26	1.06	7.05
627	13840	2	6500	20, Unknown	4.17	1.25	6.92
628	13841	2	9400	Op, Unknown	3.09	1.06	7.02
629	13842	2	11700	20, Unknown	3.56	0.87	6.92
630	13843	2	12700	20, Unknown	3.91	0.9	7.18
631	13844	1	13000	Op, Unknown	2.09	0.75	7.21
632	13845	2	13800	20, Unknown	3.38	1.18	7.09
633	13846	1	1800	20, Unknown	3.79	1.24	7.05
634	13847	1	7500	20, Unknown	3.72	0.92	7.01
635	13848	1	8000	20, Unknown	3.61	1	7.12
636	13849	2	12000	Op, Unknown	2.47	0.9	7.47
637	13850	2	3500	19, Unknown	3.07	1.23	7.12
638	13851	1	5300	20, Unknown	3.19	1.18	7.3
639	13852	2	16500	20, Unknown	3.51	0.98	7.21
640	13853	2	11500	20, Unknown	3.87	0.95	7.11
641	13854	1	7200	20, Unknown	3.29	1.05	7.33
642	13855	1	4000	20, Unknown	3.68	1.34	7.24
643	13856	1	5900	20, Unknown	3.95	0.92	7
644	13857	1	6900	20, Unknown	4.07	0.92	7.05
645	13858	1	6200	Op, 19, Unknown	3.24	0.86	7.23
646	13859	1	2800	Op, Unknown	2.81	0.94	7.08
647	13860	1	7200	Op, Unknown	2.98	0.89	7.02
648	13861	1	4000	Op, Unknown	2.43	1.05	7.07
649	13862	1	6400	Op, Unknown	2.71	0.82	7.25
650	13863	3	18400	20, Unknown	3.77	0.97	7.04
651	13864	2	17700	20, Unknown	3.82	1.09	7.25
652	13865	1	10600	Op, Unknown	2.11	0.75	7.17
653	13866	4	8300	20, Unknown	3.94	0.97	7.07
654	13867	1	4300	20, Unknown	3.59	0.95	7.14
655	13868	1	3400	22, Unknown	4.08	0.98	7.48
656	13869	2	10000	Op, Unknown	2.84	1.04	7.08
657	13870	1	2800	Op, Unknown	3.14	1.09	7.31
658	13871	1	3400	20, Unknown	3.74	1.3	7.13
659	13872	1	5000	19, Unknown	3.24	0.94	7.3
660	13873	1	12500	20, Unknown	3.81	1.62	7.1
661	13874	1	5100	20, Unknown	3.51	1.05	7.05
662	13875	2	13200	20, Unknown	3.6	1.06	6.99
663	13876	1	7100	20, Unknown	4.1	0.9	7.18
664	13877	2	5400	Op, Unknown	1.91	0.89	7.35
665	13878	1	9900	20, Unknown	3.31	1.39	7.24
666	13879	1	5000	Op, Unknown	6.36	1.08	7.15
667	13880	1	3700	20, Unknown	3.67	1.12	7.39
668	13881	1	6900	20, Unknown	3.53	1.08	7.39
669	13882	2	15900	20, Unknown	4.15	0.95	7.06
670	13883	2	12900	22, Unknown	4.56	1.04	7.02
671	13884	1	11600	24, Unknown	4.87	1.24	7.08
672	13885	1	7500	19, Unknown	2.95	1.23	7.06
673	13886	1	3900	20, Unknown	3.55	0.88	7.17
674	13887	1	8600	Op, Unknown	2.97	1.1	6.61
675	13888	1	7500	20, Unknown	3.86	1	7.28
676	13889	1	4400	22, Unknown	4.19	1.13	7.14
677	13890	3	16000	20, Unknown	3.97	1.07	7.13
678	13891	2	22500	20, Unknown	4.11	1.11	7.02
679	13892	2	16800	20, Unknown	3.99	0.91	7.16
680	13893	1	9200	22, Unknown	4.27	1.25	7.37
681	13894	1	3800	20, Unknown	3.5	0.89	7.46
682	13895	1	3800	Op, Unknown	2.94	1.06	7.45
683	13896	1	7000	Op, Unknown	3.14	1.1	7.24
684	13897	2	13700	20, Unknown	4	1.24	7.13
685	13898	2	9500	20, Unknown	3.28	1.14	7.23
686	13899	2	11100	20, Unknown	3.67	1.12	7.3
687	13900	1	4800	20, Unknown	4.14	0.82	7.16
688	13901	2	7300	20, Unknown	3.63	1.06	6.95
689	13902	1	4000	Op, Unknown	2.97	0.94	7.59
690	13903	3	11600	Op, Unknown	2.84	0.95	7.39
691	13904	1	5000	20, Unknown	3.86	0.88	7.29
692	13905	1	2400	Skim, Unknown	0.65	0.83	7.38
693	13906	1	6400	20, Unknown	3.47	1.16	6.78
694	13907	2	21200	20, Unknown	3.75	1.16	7.07
695	13908	2	21200	20, Unknown	3.78	0.95	7.11
696	13909	3	20100	20, Unknown	3.57	1.1	7.21
697	13910	2	13200	Op, Unknown	3.24	0.99	6.83
698	13911	1	5300	24, Unknown	5.07	0.93	7.19
699	13912	1	3300	20, Unknown	3.61	0.94	7.04
700	13913	1	8800	Op, Unknown	2.43	1.14	7.2
701	13914	2	3400	Op, Unknown	1.86	1.03	7
702	13915	1	4600	Op, Unknown	2.81	0.82	7.04
703	13916	1	4900	19, Unknown	3.25	0.98	7.03
704	13917	1	4600	Op, Unknown	2.74	0.99	7.22
705	13918	1	4700	19, Unknown	3.05	1	7.23
706	13919	1	1700	20, Unknown	3.3	1.15	7.13
707	13920	1	5000	Op, Unknown	1.98	0.67	7.22
708	13921	1	8200	20, Unknown	3.93	1.38	6.96
709	13922	1	4400	20, Unknown	3.53	1.69	7.26
710	13923	2	14600	20, Unknown	3.33	1.04	7.2
711	13924	1	5700	20, Unknown	3.83	1.14	7.05
712	13925	1	10300	20, Unknown	3.44	0.98	7.04
713	13926	3	16800	20, Unknown	3.6	1.17	7.11
714	13927	2	13600	20, Unknown	3.51	1.13	7.29
715	13928	1	4200	20, Unknown	4.07	1.05	7.08
716	13929	1	3800	20, Unknown	3.47	1.44	7.39
717	13930	1	4200	24, Unknown	5.01	0.91	7.25
718	13931	1	11900	20, Unknown	3.54	1.23	7.06
719	13932	1	700	20, Unknown	3.54	1.05	7.46
720	13933	2	9200	20, Unknown	3.91	1.06	7
721	13934	1	2200	20, Unknown	3.48	1.44	7.06
722	13935	1	6800	20, Unknown	4.03	1.15	7.36
723	13936	2	15400	20, Unknown	4.18	0.99	7.25
724	13937	1	7400	22, Unknown	4.2	1.13	7.32
725	13938	1	6300	19, Unknown	3.14	1.1	7.22
726	13939	1	4000	20, Unknown	3.79	1.48	7.25
727	13940	1	4300	20, Unknown	3.89	0.84	7.36
728	13941	1	4000	20, Unknown	3.89	0.98	6.94
729	13942	1	5900	20, Unknown	3.27	1.32	7.26
730	13943	1	8600	20, Unknown	3.61	1.1	7.06
731	13944	1	11000	20, Unknown	3.89	1.04	7.26
732	13945	1	2800	19, Unknown	3.25	0.89	7.18
733	13946	1	2600	19, Unknown	3.03	1.02	7.08
734	13947	1	2200	Op, Unknown	2.52	0.9	7.76
735	13948	1	5000	19, Unknown	2.94	1.53	7.04
736	13949	1	6200	Op, Unknown	2.41	1.21	7.18
737	13950	1	4000	Op, Unknown	2.68	0.82	7.14
738	13951	1	2900	20, Unknown	3.66	1	7.28
739	13952	1	11000	20, Unknown	3.95	0.99	7.2
740	13953	1	5000	Op, Unknown	3.02	1.08	6.93
741	13954	1	4000	Op, Unknown	4.83	1.39	6.97
742	13955	1	8500	19, Unknown	3.24	0.92	7.35
743	13956	1	8000	20, Unknown	3.72	0.92	7.26
744	13957	1	7700	20, Unknown	3.31	0.96	7.49
745	13958	1	2800	Op, Unknown	2.4	1.08	7.11
746	13959	3	13100	20, Unknown	3.37	1.05	7.13
747	13960	2	6100	20, Unknown	3.39	1.19	7.18
748	13961	3	9900	20, Unknown	3.45	0.94	7.22
749	13962	1	7700	20, Unknown	3.39	1.08	7.11
750	13963	1	2400	Op, Unknown	2.51	1.03	7.06
751	13964	1	7000	Op, Unknown	3.08	0.91	7.07
752	13965	1	4000	20, Unknown	3.46	0.9	7.47
753	13966	1	4600	22, Unknown	4.56	1.03	7.16
754	13967	2	15100	20, Unknown	3.27	1.04	7.27
755	13968	2	13200	20, Unknown	3.35	1.19	7.18
756	13969	1	3500	20, Unknown	3.27	1.04	7.44
757	13970	1	3500	20, Unknown	3.43	0.99	7.17
758	13971	1	3500	20, Unknown	3.78	1.06	7.17
759	13972	1	6600	Op, Unknown	2.63	0.93	7.27
760	13973	1	4600	Op, Unknown	2.46	0.93	7.68
761	13974	1	3600	Op, Unknown	2.87	1.1	7.07
762	13975	1	6000	20, Unknown	3.46	1.06	7.19
763	13976	1	5800	Op, Unknown	2.81	1.01	7.29
764	13977	1	2700	20, Unknown	3.68	1.01	7.06
765	13978	1	7500	24, Unknown	5	0.84	7.39
766	13979	2	5400	22, Unknown	4.36	1.32	6.96
767	13980	1	8600	Op, Unknown	2.13	0.91	7.51
768	13981	2	11200	20, Unknown	3.71	1.07	7.02
769	13982	2	15800	20, Unknown	3.53	1.02	7.24
770	13983	1	2800	20, Unknown	3.42	1.04	6.96
771	13984	2	6700	20, Unknown	3.3	1.1	7.11
772	13985	1	5200	Op, Unknown	2.29	1.2	7.32
773	13986	1	2600	Op, Unknown	2.41	1.2	7.36
774	13987	1	2800	Op, Unknown	2.74	1.04	7.1
775	13988	1	2800	19, Unknown	3.3	1.05	7.11
776	13989	1	3900	20, Unknown	3.7	1.31	7.18
777	13990	3	11600	Op, Unknown	3.88	1.04	7.18
778	13991	1	1500	24, Unknown	5.06	1.1	6.6
779	13992	1	2400	24, Unknown	5.04	1.07	7.03
780	13993	2	5100	20, Unknown	3.92	1.13	7.02
781	13994	2	13400	20, Unknown	3.88	0.98	7.17
782	13995	2	12100	20, Unknown	3.86	1.09	7.31
783	13996	1	4300	22, Unknown	4.38	1.11	7.12
784	13997	1	2300	20, Unknown	3.45	1.01	7.2
785	13998	2	4500	20, Unknown	3.98	1.19	7.14
786	13999	1	6100	20, Unknown	3.9	1.42	7.36
787	14000	1	2600	22, Unknown	4.51	1.06	7.08
788	14001	1	2400	Op, Unknown	1.94	0.83	7.36
789	14002	1	2500	20, Unknown	3.21	1.37	7.06
790	14003	1	5400	Op, Unknown	2.93	0.92	7.16
791	14004	1	2400	Op, Unknown	4.48	1.01	7.35
792	14005	1	3000	Op, Unknown	4.4	1.03	7.1
793	14006	2	15000	20, Unknown	3.57	0.96	7.03
794	14007	1	9700	20, Unknown	3.85	1.23	7.23
795	14008	2	8000	Op, Unknown	3.18	0.97	7.34
796	14009	1	1900	22, Unknown	4.76	1.09	7.06
797	14010	1	7200	Op, Unknown	2.76	1.02	7.16
798	14011	1	8400	Op, Unknown	2.63	0.94	7.24
799	14012	1	5400	19, Unknown	2.94	0.99	7.44
800	14013	1	2200	Op, Unknown	4.53	1.04	7.43
801	14014	2	14000	20, Unknown	3.39	0.92	7.33
802	14015	2	18100	20, Unknown	4.09	1.12	7
803	14016	1	5000	Op, Unknown	2.22	0.94	7.29
804	14017	1	8800	24, Unknown	4.94	1.26	7.14
805	14018	2	12000	Op, Unknown	3.1	0.97	7.36
806	14019	1	3500	22, Unknown	3.92	1.63	7.28
807	14020	1	8800	24, Unknown	4.83	1.34	7.52
808	14021	2	12200	20, Unknown	3.35	1.19	7.25
809	14022	2	11200	20, Unknown	3.42	1	7.21
810	14023	1	8400	20, Unknown	3.64	0.89	7.18
811	14024	3	13900	Op, Unknown	3.35	1.29	7.21
812	14025	1	5300	22, Unknown	3.99	1.44	7.2
813	14026	1	6500	24, Unknown	4.7	1.34	7.41
814	14027	1	3400	Op, Unknown	3.94	0.91	7.4
815	14028	1	4800	20, Unknown	3.54	0.94	7.2
816	14029	2	12400	Op, Unknown	2.76	0.97	7.31
817	14030	1	4000	Op, Unknown	3.17	0.96	7.13
818	14031	1	9800	Op, Unknown	3.37	1.35	7.13
819	14032	1	1400	Op, Unknown	2.51	1.05	7.08
820	14033	1	4000	22, Unknown	4.53	1.27	7.14
821	14034	1	3700	20, Unknown	4.15	1.04	6.91
822	14035	1	2300	20, Unknown	3.92	1.05	7.29
823	14036	1	5800	20, Unknown	3.93	0.94	7.31
824	14037	1	5500	20, Unknown	3.86	0.88	7.44
825	14038	1	8000	Op, Unknown	2.27	1.29	7.28
826	14039	1	5300	20, Unknown	3.61	1.25	6.7
827	14040	1	1400	24, Unknown	4.7	1.26	7.4
828	14041	1	2000	20, Unknown	3.94	1.11	7.13
829	14042	2	7400	Op, Unknown	3.32	1.33	7.27
830	14044	1	3100	20, Unknown	3.45	1.02	7.32
831	14045	1	4000	Op, Unknown	3	1.02	7.09
832	14046	1	5500	20, Unknown	3.98	1.27	6.87
833	14047	1	4400	Op, Unknown	3.38	0.9	7.01
834	14048	1	3600	Op, Unknown	2.63	0.98	7.15
835	14049	1	3200	Op, Unknown	5.08	1	6.94
836	14050	2	20200	Op, Unknown	2.04	0.87	7.28
837	14051	1	7000	20, Unknown	3.52	1.13	6.78
838	14052	1	10100	20, Unknown	3.47	0.98	6.98
839	14053	1	2000	Op, Unknown	2.67	0.97	7.04
840	14054	1	3800	Op, Unknown	2.95	1.03	7.09
841	14055	2	6400	Op, Unknown	2.44	0.81	7.22
842	14056	1	3900	20, Unknown	3.51	0.99	7.12
843	14057	3	11900	20, Unknown	3.6	0.99	7.26
844	14058	2	7400	20, Unknown	3.67	1.19	7.32
845	14059	2	13500	20, Unknown	3.54	1.12	7.12
846	14060	1	5400	Op, Unknown	2.75	0.98	6.9
847	14061	1	3100	22, Unknown	4.47	0.94	7.06
848	14062	1	7700	20, Unknown	3.55	1.08	7.16
849	14063	1	2700	20, Unknown	3.73	1	7.38
850	14064	1	4000	20, Unknown	3.85	1.18	6.87
851	14065	1	5800	24, Unknown	5.36	1.08	7.04
852	14066	3	10200	Op, Unknown	3.26	1.11	7.07
853	14067	1	2500	20, Unknown	3.4	1.14	7.2
854	14068	1	6400	20, Unknown	3.76	1.06	7.14
855	14069	1	4000	Op, Unknown	2.9	1.02	7.36
856	14070	1	2000	Op, Unknown	2.61	0.96	7.22
857	14071	3	20400	20, Unknown	3.34	1.01	7.21
858	14072	1	15200	Op, Unknown	1.97	0.74	7.61
859	14073	1	4300	20, Unknown	4.03	1.29	6.96
860	14074	1	4000	22, Unknown	4.25	1.33	7.1
861	14075	1	3200	20, Unknown	4.11	1.15	7.14
862	14076	1	4200	20, Unknown	3.94	1.15	6.88
863	14077	1	7900	20, Unknown	4	1.18	7.26
864	14078	1	4300	20, Unknown	4.19	1.15	7
865	14079	1	5200	Op, Unknown	2.91	0.92	7.42
866	14080	1	3700	19, Unknown	2.85	0.98	7.62
867	14081	1	8000	Op, Unknown	2.85	0.88	7.05
868	14082	1	4000	Op, Unknown	2.88	1.17	7.16
869	14083	1	3300	20, Unknown	3.47	0.98	7.27
870	14084	2	20100	20, Unknown	3.19	1.24	7.32
871	14085	1	1400	Op, Unknown	3.2	1.02	7.13
872	14086	1	2600	Op, Unknown	3.07	1	7.12
873	14087	1	2000	Op, Unknown	2.66	1.03	7.11
874	14088	1	2700	20, Unknown	3.33	1.11	7.1
875	14089	1	2400	Op, Unknown	2.62	1.09	6.97
876	14090	3	10300	20, Unknown	3.94	1.19	7.19
877	14091	1	16400	20, Unknown	3.73	1.08	7.34
878	14092	3	17000	20, Unknown	3.46	0.99	7.03
879	14093	1	7400	Op, Unknown	2.38	0.97	7.17
880	14094	1	7200	Op, Unknown	2.48	0.85	7.25
881	14095	1	6200	Op, Unknown	2.84	0.92	7.28
882	14096	1	2400	Op, Unknown	2.41	1.1	7.17
883	14097	1	3900	20, Unknown	3.55	1.29	6.89
884	14098	1	6000	19, Unknown	2.93	1.28	7.35
885	14099	1	5500	24, Unknown	5.3	1.61	7.01
886	14100	1	2200	Op, Unknown	2.77	0.86	7.04
887	14101	1	3800	20, Unknown	3.87	1.2	7.07
888	14102	2	4800	Op, Unknown	2.78	1.02	7.03
889	14103	3	6000	20, Unknown	3.39	1.03	7.34
890	14104	2	8200	20, Unknown	3.49	0.95	7.14
891	14105	3	13800	20, Unknown	3.38	0.98	7.16
892	14106	1	10000	19, Unknown	3.02	1.2	6.98
893	14107	1	8800	Op, Unknown	2.68	0.87	7.19
894	14108	1	3000	Op, Unknown	3.01	0.82	7.17
895	14109	3	4400	19, Unknown	3.18	1.08	7.22
896	14110	2	5800	Op, Unknown	2.84	0.98	6.85
897	14111	2	6600	19, Unknown	3.17	0.93	7.14
898	14112	2	6600	Op, Unknown	2.44	0.8	6.67
899	14113	1	3200	Op, Unknown	2.99	0.97	7.49
900	14114	1	3200	20, Unknown	3.59	0.98	7.52
901	14115	1	2200	Op, Unknown	3.08	1.03	7.25
902	14116	1	9000	20, Unknown	3.53	1.25	6.98
903	14117	1	9100	22, Unknown	4.68	1.04	7.06
904	14118	2	9700	20, Unknown	3.15	1.53	7.19
905	14119	3	13600	20, Unknown	3.78	1.13	7.24
906	14120	3	7400	Op, Unknown	3.03	0.99	7.06
907	14121	3	7000	22, Unknown	4.73	1.07	7.08
908	14122	1	5800	20, Unknown	3.35	1.33	7.24
909	14123	1	4400	Op, Unknown	3.1	1.55	7.28
910	14124	1	1800	Op, Unknown	2.92	1.79	7.06
911	14125	1	2900	Op, 20, Unknown	3.48	1.04	7.13
912	14126	1	2800	Op, Unknown	3.41	1.03	7.15
913	14127	2	15800	20, Unknown	3.32	1.26	7.11
914	14128	2	11800	Op, Unknown	2.28	0.89	7.34
915	14129	2	9800	20, Unknown	4.03	1.08	7.2
916	14130	1	4200	20, Unknown	3.39	0.95	7.18
917	14131	1	5000	24, Unknown	4.76	1.26	7.3
918	14132	1	6000	Op, Unknown	3.12	0.84	6.8
919	14133	2	9400	Op, Unknown	3.58	1.35	7.31
920	14134	3	6600	20, Unknown	3.39	1.31	7.14
921	14135	2	6000	Op, Unknown	2.58	0.9	7.28
922	14136	1	3500	22, Unknown	4.35	0.92	7.21
923	14137	1	5100	Op, Unknown	2.93	1.19	7.23
924	14138	1	8100	20, Unknown	3.68	1.27	7.11
925	14139	1	9600	22, Unknown	4.58	1.04	7.22
926	14140	2	15700	20, Unknown	3.67	0.96	7.18
927	14141	3	13500	20, Unknown	3.68	0.92	6.99
928	14142	1	3800	Op, Unknown	2.5	0.79	7.15
929	14143	3	7200	Op, Unknown	2.55	0.94	7.45
930	14144	3	2800	20, Unknown	3.81	1.14	7.04
931	14145	3	5800	Op, Unknown	2.73	0.89	7.1
932	14146	3	5100	19, Unknown	3.12	0.96	7.09
933	14147	1	4300	20, Unknown	3.91	1.05	6.9
934	14148	2	9000	20, Unknown	3.34	1.15	7.21
935	14149	1	8300	20, Unknown	3.38	1.2	7.11
936	14150	2	9800	Op, Unknown	2.11	1.1	7.29
937	14151	1	2600	Op, Unknown	2.75	0.73	6.89
938	14152	1	7100	24, Unknown	4.83	1.7	7.28
939	14153	2	4700	22, Unknown	4.49	1.19	7.27
940	14154	2	16800	20, Unknown	3.93	0.88	7.12
941	14155	2	13200	20, Unknown	4.18	0.85	7.18
942	14156	2	16900	22, Unknown	4.33	0.91	7.17
943	14157	1	7400	Op, Unknown	2.91	0.92	7.16
944	14158	1	10000	20, Unknown	3.88	0.97	7.27
945	14159	2	19300	20, Unknown	3.6	1.07	7.2
946	14160	2	15100	20, Unknown	3.82	1.15	7.21
947	14161	2	19000	20, Unknown	4.03	1.21	7.12
948	14162	1	7200	Op, Unknown	2.42	0.96	7.16
949	14163	1	12900	22, Unknown	4.64	1.24	7.04
950	14164	1	2800	Op, Unknown	5.69	0.96	7.23
951	14165	1	6200	20, Unknown	3.4	1.01	7.48
952	14166	1	3700	20, Unknown	3.38	0.94	7.15
953	14167	1	9300	20, Unknown	3.46	1.29	7.35
954	14168	2	15400	20, Unknown	3.3	1.1	7.31
955	14169	1	9100	20, Unknown	3.4	1.03	7.14
956	14170	1	4000	Op, Unknown	3.03	0.94	7.14
957	14171	1	4400	20, Unknown	3.41	1	7.39
958	14172	1	5100	20, Unknown	4	1.11	7.26
959	14173	1	4000	20, Unknown	3.46	1.18	7.13
960	14174	1	8800	20, Unknown	4.24	1.02	6.9
961	14175	1	4000	20, Unknown	3.65	1.35	7.16
962	14176	1	3000	Op, Unknown	2.12	1.52	7.14
963	14177	1	4800	20, Unknown	3.34	1.42	7.25
964	14178	2	14000	20, Unknown	3.86	1.31	7
965	14179	2	15100	20, Unknown	3.64	1.08	7.12
966	14180	1	4000	Op, Unknown	1.91	0.98	7.12
967	14181	1	6300	20, Unknown	3.96	1.04	7.27
968	14182	2	10800	20, Unknown	3.75	0.93	7.27
969	14183	1	3500	20, Unknown	3.57	0.87	7.21
970	14184	1	2800	Op, Unknown	2.37	1.14	7.26
971	14185	1	4200	Op, Unknown	3.53	1.33	7.29
972	14186	2	11000	20, Unknown	3.41	1.06	7.19
973	14187	1	5400	Op, Unknown	2.74	0.95	7.35
974	14188	2	9400	20, Unknown	3.53	1.02	7.12
975	14189	1	3300	20, Unknown	3.71	0.88	6.96
976	14190	1	8000	Op, Unknown	3.26	0.75	7.21
977	14191	3	16600	20, Unknown	3.69	1.2	7.16
978	14192	1	6200	Op, Unknown	3.22	0.88	7.22
979	14193	1	7300	22, Unknown	4.51	0.95	7.43
980	14194	1	4600	22, Unknown	3.95	1.52	7.38
981	14195	1	4800	Op, Unknown	4.6	0.99	6.94
982	14196	1	2800	20, Unknown	4.02	1.22	7.24
983	14197	2	3800	Op, Unknown	3.67	1.15	7.37
984	14198	1	3900	20, Unknown	3.53	1.32	7.2
985	14199	1	2800	Op, Unknown	2.7	0.94	7.01
986	14200	1	4500	20, Unknown	3.95	1.05	7.15
987	14201	1	5000	22, Unknown	4.01	1.48	7.49
988	14202	1	6500	20, Unknown	3.75	0.86	6.59
989	14203	1	4600	20, Unknown	3.65	0.81	7.16
990	14204	1	6600	24, Unknown	4.61	2.06	7.12
991	14205	1	7500	20, Unknown	3.63	1.14	7.15
992	14206	1	3100	22, Unknown	4.38	0.83	7.42
993	14207	1	4400	Op, Unknown	2.99	1.01	7.19
994	14208	2	2600	Op, Unknown	2.7	0.99	7.2
995	14209	3	2600	Op, Unknown	3.37	1.1	6.91
996	14210	2	3500	20, Unknown	3.68	0.92	7.33
997	14211	2	4600	Op, Unknown	3.05	1.09	7.14
998	14212	1	7600	20, Unknown	3.28	0.82	7.61
999	14213	2	12200	20, Unknown	3.41	0.93	7.24
1000	14214	1	2100	20, Unknown	3.72	1.28	7.11
1001	14215	1	6200	20, Unknown	3.55	0.88	7.15
1002	14216	1	5100	22, Unknown	4.34	1.04	7.17
1003	14217	2	9400	Op, Unknown	2.59	0.84	7.25
1004	14218	1	4600	Op, Unknown	3.08	1.19	7.18
1005	14219	1	6500	20, Unknown	3.5	0.85	7.19
1006	14220	1	6300	20, Unknown	3.42	0.84	7.29
1007	14221	1	3400	Op, Unknown	2.59	1.11	7.19
1008	14222	1	5200	20, Unknown	3.74	1.21	7.1
1009	14223	1	9700	20, Unknown	3.51	1.07	7.22
1010	14224	1	9000	Op, Unknown	3.22	0.69	7.32
1011	14225	1	7000	Op, Unknown	3.01	0.73	7.07
1012	14226	1	1500	20, Unknown	4.26	0.86	6.99
1013	14227	1	8500	20, Unknown	3.2	1.23	7.17
1014	14228	2	12200	Op, Unknown	2.41	0.72	7.22
1015	14229	1	4000	22, Unknown	3.99	1.49	7.18
1016	14230	1	2100	22, Unknown	4.65	1.01	7.34
1017	14231	1	6400	Op, Unknown	3.27	0.97	7.08
1018	14232	1	4400	Op, Unknown	3.22	0.96	7.08
1019	14233	1	1700	Op, Unknown	4.01	0.96	7.29
1020	14234	1	8700	Op, Unknown	4.25	1.03	6.97
1021	14235	1	15100	Op, Unknown	3.29	1.19	7.14
1022	14236	2	9800	Op, Unknown	2.75	0.83	7.2
1023	14237	2	7600	Op, Unknown	2.38	0.86	7.33
1024	14238	2	6000	Op, Unknown	2.78	0.81	7.28
1025	14239	1	7700	Op, Unknown	3.78	1.01	7.11
1026	14240	1	5000	Op, Unknown	2.8	1.39	7.23
1027	14242	1	2800	Op, Unknown	2.62	0.97	7.29
1028	14243	1	3200	20, Unknown	3.95	0.91	6.89
1029	14244	1	8800	Op, Unknown	2.41	0.89	7.39
1030	14245	1	10000	20, Unknown	3.65	1.16	7.31
1031	14246	2	5400	Op, Unknown	3.63	1	7.24
1032	14247	2	3400	Op, Unknown	2.58	1	7.12
1033	14248	2	10300	20, Unknown	3.56	1.06	7.16
1034	14249	1	7000	Op, Unknown	2.74	1.28	7.18
1035	14250	1	10500	20, Unknown	3.43	0.99	7.04
1036	14251	2	12700	20, Unknown	3.42	1.09	7.13
1037	14252	1	6400	20, Unknown	3.8	1.57	7.18
1038	14253	1	7300	20, Unknown	3.39	1.09	7.26
1039	14254	2	9600	20, Unknown	3.44	1.41	7.07
1040	14255	2	17500	20, Unknown	3.33	0.98	7.24
1041	14256	2	10800	20, Unknown	3.97	1.15	7.15
1042	14257	2	12900	20, Unknown	4.17	1.15	7.04
1043	14258	1	8900	20, Unknown	4.07	1.21	7.11
1044	14259	2	3200	Op, Unknown	4.73	1.46	7.33
1045	14260	1	7800	20, Unknown	3.58	0.84	7.17
1046	14261	2	8500	20, Unknown	3.36	1	7.16
1047	14262	2	15700	20, Unknown	4.09	1.09	7.25
1048	14263	2	11800	20, Unknown	3.61	0.95	6.93
1049	14264	2	10200	20, Unknown	3.51	1.1	7.01
1050	14265	2	13700	20, Unknown	3.68	1.24	7.14
1051	14266	1	4200	Op, Unknown	3.48	0.78	7.18
1052	14267	1	6000	Op, Unknown	3.35	0.95	7.11
1053	14268	1	6400	Op, Unknown	3.23	0.96	7.29
1054	14269	1	6300	20, Unknown	4.09	1.03	7.27
1055	14270	1	7900	20, Unknown	4.03	1	7.35
1056	14271	1	6200	20, Unknown	4.02	1.02	7.47
1057	14272	2	15100	20, Unknown	3.52	1.01	7.15
1058	14273	2	12700	20, Unknown	4.04	1	7.06
1059	14274	2	12800	20, Unknown	3.56	1	7.03
1060	14275	2	6500	20, Unknown	3.67	0.97	6.98
1061	14276	1	6400	Op, Unknown	3.13	0.92	7.16
1062	14277	1	2000	20, Unknown	3.84	1.24	6.75
1063	14278	1	7800	Op, Unknown	4.59	1.02	7.06
1064	14279	1	6000	Op, Unknown	2.52	1.07	7.01
1065	14280	3	23000	20, Unknown	4.13	0.96	7.06
1066	14281	2	9100	20, Unknown	3.48	1.21	7.19
1067	14282	1	5800	20, Unknown	3.93	1.55	6.81
1068	14283	1	3400	Op, Unknown	3.07	0.97	6.88
1069	14284	2	14100	20, Unknown	3.31	1.05	7.27
1070	14285	1	3800	Op, Unknown	3.22	1.14	7.09
1071	14286	1	2800	Op, Unknown	4.14	1.17	7.6
1072	14287	2	1600	Op, Unknown	3.96	1.16	7.3
1073	14288	1	2600	Op, 20, Unknown	3.68	1.26	7.2
1074	14289	1	5400	20, Unknown	3.99	1.36	7.18
1075	14290	2	11900	20, Unknown	3.12	1.52	7.23
1076	14291	1	5800	20, Unknown	3.33	1.48	7.21
1077	14292	3	11900	20, Unknown	3.55	1.27	7.21
1078	14293	1	7800	20, Unknown	3.95	1.44	6.63
1079	14294	2	10600	Op, Unknown	2.44	1.23	7.2
1080	14295	2	12200	Op, Unknown	2.38	1.05	7.22
1081	14296	1	2800	Op, Unknown	4.02	1.4	7.26
1082	14297	1	2600	20, Unknown	4.08	0.92	7.41
1083	14298	1	8300	20, Unknown	3.41	0.97	7.21
1084	14299	1	4000	20, Unknown	3.46	1.02	7.1
1085	14300	2	14300	20, Unknown	3.32	1.1	7.25
1086	14301	2	5700	20, Unknown	3.49	1.31	7.34
1087	14302	1	6200	20, Unknown	3.3	1.26	7.29
1088	14303	2	14600	20, Unknown	3.97	1.01	7
1089	14304	2	8700	20, Unknown	3.98	1.01	6.82
1090	14305	3	2900	20, Unknown	3.9	1.14	7
1091	14306	1	4000	Op, Unknown	3.58	0.78	7.06
1092	14307	2	3800	20, Unknown	4.09	1.03	7.13
1093	14308	1	4000	20, Unknown	3.59	1.05	7.35
1094	14309	1	4600	20, Unknown	3.75	1.25	7.08
1095	14310	1	3000	20, Unknown	3.63	1.18	7.05
1096	14311	2	8000	20, Unknown	3.67	0.96	7.1
1097	14312	2	10800	20, Unknown	3.91	0.99	7.15
1098	14313	2	16700	20, Unknown	3.43	1.06	7.16
1099	14314	2	8400	20, Unknown	3.45	1.06	7.04
1100	14315	2	12400	20, Unknown	3.94	1.15	7.34
1101	14316	2	5200	Op, Unknown	3.16	1.02	7.29
1102	14317	3	3800	20, Unknown	3.36	1.12	7.12
1103	14318	1	2800	Op, Unknown	2.21	1.01	7.17
1104	14319	2	14700	20, Unknown	4.24	1.01	7.18
1105	14320	2	17400	20, Unknown	3.55	1.12	7.17
1106	14321	2	13400	20, Unknown	3.24	1.09	7.3
1107	14322	1	5600	20, Unknown	4.13	1.16	7.06
1108	14323	1	5500	20, Unknown	3.37	0.95	7.29
1109	14324	1	3400	Op, Unknown	2.37	1.03	7.22
1110	14325	2	6800	Op, Unknown	3.11	1.22	7.31
1111	14326	1	4700	20, Unknown	3.55	1.16	7.14
1112	14327	2	10800	20, Unknown	3.8	1.02	7.2
1113	14328	1	6600	20, Unknown	3.63	1.27	7.09
1114	14329	1	4300	20, Unknown	3.92	1.23	7.29
1115	14330	1	5000	20, Unknown	3.51	1.05	7.45
1116	14331	1	8000	Op, Unknown	2.88	0.97	7.2
1117	14332	1	5900	22, Unknown	4.52	1.39	7.17
1118	14333	1	7200	24, Unknown	5.77	0.98	7.17
1119	14334	1	6800	Op, Unknown	2.97	1	7.37
1120	14335	1	5700	20, Unknown	3.51	1.07	7.38
1121	14336	1	6200	20, Unknown	3.64	1.15	7.08
1122	14337	3	3100	24, Unknown	4.93	1.58	6.86
1123	14338	1	2300	20, Unknown	4.13	1.1	7.01
1124	14339	3	3200	20, Unknown	3.61	1.05	7.41
1125	14340	3	16100	20, Unknown	4.37	0.98	6.89
1126	14341	2	12900	20, Unknown	3.87	1.08	6.97
1127	14342	1	5700	22, Unknown	4.09	1.34	7.29
1128	14343	1	3700	24, Unknown	4.72	1.54	7.35
1129	14344	2	7800	20, Unknown	3.44	1.07	7.31
1130	14345	2	15500	20, Unknown	3.91	1.37	7.21
1131	14346	1	4400	Op, Unknown	2.97	1.25	7.17
1132	14347	2	6600	Op, Unknown	3.05	0.95	7.1
1133	14348	4	5500	20, Unknown	3.4	1.3	7.06
1134	14349	1	4500	20, Unknown	3.96	1.18	7.16
1135	14350	1	5500	20, Unknown	3.69	1.12	7.35
1136	14351	3	11300	20, Unknown	3.73	0.9	7.03
1137	14352	2	11600	20, Unknown	3.91	1.24	7.28
1138	14353	2	12600	20, Unknown	4.16	1	7.07
1139	14354	1	7200	20, Unknown	3.97	1.09	7.16
1140	14355	1	1800	Op, Unknown	2.6	0.98	6.7
1141	14356	1	4000	20, Unknown	3.83	1.12	7.18
1142	14357	1	7000	Op, Unknown	3.22	1.06	7.43
1143	14358	1	5400	Op, Unknown	2.28	0.81	7.2
1144	14359	1	3300	20, Unknown	3.86	1.34	7.25
1145	14360	1	4000	22, Unknown	4.36	1.06	7.18
1146	14361	1	2800	Op, Unknown	2.99	1.07	7.16
1147	14362	2	10000	20, Unknown	3.59	1.04	7.2
1148	14363	1	5000	Op, Unknown	2.99	1	7.39
1149	14364	2	12100	20, Unknown	3.7	1.03	7.12
1150	14365	1	8200	Op, Unknown	2.66	1.03	7.1
1151	14366	2	7900	20, Unknown	3.63	1.09	7.19
1152	14367	1	8600	Op, Unknown	4.35	0.85	7.21
1153	14368	1	5200	Op, Unknown	3.03	0.97	7.42
1154	14369	3	2000	Op, Unknown	3.14	1.08	7.13
1155	14370	1	7000	20, Unknown	3.97	1.01	7.19
1156	14371	1	9500	20, Unknown	3.94	1.1	6.98
1157	14372	1	7100	20, Unknown	3.56	1.07	7.25
1158	14373	2	20200	20, Unknown	3.79	0.87	7.02
1159	14374	3	11200	Op, Unknown	2.34	0.99	7.22
1160	14375	1	5200	20, Unknown	3.56	1.03	7.31
1161	14376	1	4000	20, Unknown	3.6	1.13	7.2
1162	14377	1	7800	Op, Unknown	3.34	1.02	7.42
1163	14378	1	3200	Op, Unknown	2.73	0.82	7.36
1164	14379	1	4200	Op, Unknown	3.14	1.04	7.54
1165	14380	2	4800	Op, Unknown	5.98	1.02	7.08
1166	14381	2	7700	20, Unknown	3.91	1.2	7.18
1167	14382	1	4800	22, Unknown	4.37	1.56	7.14
1168	14383	1	2800	Op, Unknown	2.63	0.96	7.35
1169	14384	3	19100	20, Unknown	3.77	1.01	7.34
1170	14385	2	12900	20, Unknown	3.59	1.04	7.16
1171	14386	1	2400	20, Unknown	3.92	1.01	7.16
1172	14387	2	3800	Op, Unknown	1.64	0.7	7.21
1173	14388	1	3600	20, Unknown	3.75	0.97	7.26
1174	14389	1	4200	Op, Unknown	3.29	0.96	7.59
1175	14390	1	6000	Op, Unknown	3.06	0.97	7.37
1176	14391	1	6000	20, Unknown	3.21	1.67	7.27
1177	14392	2	19200	20, Unknown	3.45	1.08	7.26
1178	14393	1	11300	20, Unknown	3.74	0.83	7.23
1179	14394	1	2900	20, Unknown	4.18	0.89	7.13
1180	14395	2	10600	Op, Unknown	2.47	0.83	7.2
1181	14396	1	4800	Op, Unknown	1.82	0.67	7.26
1182	14397	2	7000	Op, Unknown	3.12	0.87	7.68
1183	14398	1	4600	Op, Unknown	2.59	0.88	7.43
1184	14399	1	4800	Op, Unknown	3.43	1.53	7.33
1185	14400	1	5600	Op, Unknown	3.64	1.15	7.69
1186	14401	1	3000	Op, Unknown	3.37	0.93	7.15
1187	14402	1	8100	20, Unknown	3.11	1.52	7.24
1188	14403	2	13500	20, Unknown	3.59	1.04	7.13
1189	14404	1	4400	Op, Unknown	3.01	1.33	7.22
1190	14405	1	4600	Op, Unknown	2.52	1.07	6.95
1191	14406	1	4400	Op, Unknown	2.76	1.06	6.91
1192	14407	1	5800	Op, Unknown	3.14	0.99	6.97
1193	14408	2	5200	Op, Unknown	2.66	1.2	7.33
1194	14409	1	3000	Op, Unknown	3.52	0.86	7.01
1195	14410	1	7400	20, Unknown	3.76	1.04	7.23
1196	14411	1	6700	20, Unknown	3.84	1.02	7.13
1197	14412	1	8500	22, Unknown	4.11	1.32	7.2
1198	14413	2	7300	20, Unknown	3.42	1.03	7
1199	14414	2	10800	20, Unknown	3.65	0.97	7.08
1200	14415	1	6200	Op, Unknown	2.35	1.1	7.33
1201	14416	2	10400	20, Unknown	3.8	1.24	7.18
1202	14417	1	7600	20, Unknown	3.15	1.45	7.3
1203	14418	1	5800	24, Unknown	5.31	1.17	7.16
1204	14419	2	4200	Op, Unknown	2.83	1.19	7.23
1205	14420	2	7000	Op, Unknown	2.9	0.77	7.15
1206	14421	3	5100	22, Unknown	4.2	1.21	7.15
1207	14422	1	2800	20, Unknown	3.52	1.38	7.15
1208	14423	1	10000	20, Unknown	3.18	1.38	7.4
1209	14424	1	8600	20, Unknown	3.98	1.06	7.3
1210	14425	2	9200	Op, Unknown	2.31	1.04	7.16
1211	14426	1	6900	20, Unknown	4.04	1.09	7.14
1212	14427	2	10700	20, Unknown	3.99	1.26	7.15
1213	14428	2	11600	20, Unknown	3.96	1.05	7.25
1214	14429	2	2800	Op, Unknown	3.83	1.13	7.13
1215	14430	1	4600	Op, Unknown	3.22	1.29	6.98
1216	14431	1	3000	Op, Unknown	2.85	0.99	7.16
1217	14432	1	8900	20, Unknown	3.67	1.1	7.21
1218	14433	2	15900	20, Unknown	3.51	0.91	7.32
1219	14434	2	11000	20, Unknown	3.98	1.06	7.35
1220	14435	1	7600	Op, Unknown	2.27	1.03	7.25
1221	14436	2	13000	20, Unknown	3.99	0.9	7.16
1222	14437	1	3300	20, Unknown	3.78	1.59	7.16
1223	14438	1	2400	22, Unknown	4.55	0.97	6.95
1224	14439	1	3600	Op, Unknown	1.98	0.66	7.23
1225	14440	1	4100	20, Unknown	3.37	1.2	7.21
1226	14441	1	9600	Op, Unknown	3.19	1.05	7.16
1227	14442	1	2600	Op, Unknown	2.28	1.41	7.3
1228	14443	1	3800	Op, Unknown	2.77	0.96	7.3
1229	14444	1	3900	22, Unknown	4.02	1.33	7.42
1230	14445	1	7800	20, Unknown	3.17	1.21	7.28
1231	14446	3	11700	20, Unknown	3.35	1.18	7.14
1232	14447	1	8900	20, Unknown	3.57	0.84	7.23
1233	14448	2	14200	20, Unknown	3.6	0.95	7.17
1234	14449	1	3900	20, Unknown	3.65	1.08	7.14
1235	14450	1	4000	Op, Unknown	4.34	0.99	7.18
1236	14451	1	5000	Op, Unknown	4.32	0.94	7.18
1237	14452	1	6800	20, Unknown	3.72	1.05	7.03
1238	14453	1	2600	20, Unknown	3.76	1.1	7.17
1239	14454	1	2800	20, Unknown	3.87	1.54	7.24
1240	14455	1	3000	Op, Unknown	2.33	1.28	7.04
1241	14456	3	8200	20, Unknown	3.72	1.01	7.2
1242	14457	1	6600	20, Unknown	3.54	0.82	7.1
1243	14458	2	14800	Op, Unknown	2.95	0.88	7.33
1244	14459	1	4800	20, Unknown	4.03	0.99	7.2
1245	14460	1	4400	Op, Unknown	3.98	1	7.22
1246	14461	2	2200	Op, Unknown	3.73	1.13	7.28
1247	14462	1	5200	Op, Unknown	2.69	0.92	7.21
1248	14463	1	2400	20, Unknown	3.11	1.64	7.29
1249	14464	2	10500	20, Unknown	3.55	0.97	7.19
1250	14465	3	11100	20, Unknown	3.43	0.95	7.23
1251	14466	2	14700	20, Unknown	3.46	0.94	7
1252	14467	1	3200	Op, Unknown	3.22	1.01	7.11
1253	14468	1	4800	Op, Unknown	2.59	1.06	7.26
1254	14469	1	7800	Skim, Unknown	0.17	0.85	7.43
1255	14470	3	3200	20, Unknown	4	1.14	7.07
1256	14471	1	1600	Op, Unknown	4	0.94	7.48
1257	14472	1	7000	Op, Unknown	3.35	1.09	7.14
1258	14473	1	5600	Op, Unknown	3.1	0.98	7.12
1259	14474	1	3700	20, Unknown	3.8	1.09	7.12
1260	14475	1	5900	20, Unknown	3.37	1.15	7.27
1261	14476	2	15500	20, Unknown	3.82	1.03	7.41
1262	14477	1	9900	20, Unknown	3.95	1.15	7.29
1263	14478	1	2500	24, Unknown	5.82	1.22	7.34
1264	14479	1	9000	22, Unknown	4.25	1.04	7.34
1265	14480	1	11000	20, Unknown	3.83	1.01	7.26
1266	14481	1	3400	Op, Unknown	2.71	1	7.22
1267	14482	1	6400	Op, Unknown	4.54	1.08	7.25
1268	14483	1	3800	22, Unknown	4.17	1.07	7.27
1269	14484	1	3800	Op, Unknown	3.27	1.1	7.28
1270	14485	1	3200	Op, Unknown	4.38	1.07	7.21
1271	14486	1	10300	20, Unknown	3.66	1.34	7.22
1272	14487	1	5100	20, Unknown	3.48	0.94	7.2
1273	14488	2	13500	20, Unknown	3.5	1.05	7.36
1274	14489	2	8600	Op, Unknown	2.4	0.91	7.26
1275	14490	2	6700	20, Unknown	4.06	1.02	7.33
1276	14491	2	12800	20, Unknown	3.66	0.95	7.2
1277	14492	1	6500	24, Unknown	5.03	0.99	7.67
1278	14493	1	1000	Op, Unknown	3.2	1.07	7.19
1279	14494	1	5400	Op, Unknown	2.71	1.08	7.07
1280	14495	2	17800	20, Unknown	3.5	1	7.16
1281	14496	2	15700	20, Unknown	3.78	0.97	7.27
1282	14497	1	6300	20, Unknown	3.69	0.95	7.21
1283	14498	1	9400	Op, Unknown	2.72	1.11	7.33
1284	14499	1	7700	Op, Unknown	3.22	1.46	7.11
1285	14500	1	7600	Op, Unknown	2.65	1.35	7.36
1286	14501	1	3800	24, Unknown	5.12	1.01	7.23
1287	14502	1	3100	20, Unknown	3.89	0.89	7.19
1288	14503	1	3400	Op, Unknown	3.39	0.98	7.2
1289	14504	1	3800	Op, Unknown	5.67	1.37	7.01
1290	14505	1	4500	20, Unknown	3.67	1.17	7.3
1291	14506	1	7700	20, Unknown	3.6	1.2	7.26
1292	14507	1	5900	20, Unknown	3.24	1.19	7.42
1293	14508	2	11900	Op, Unknown	3.4	1.31	7.25
1294	14509	2	12500	20, Unknown	3.69	1.08	7.2
1295	14510	1	6000	Op, Unknown	2.25	0.93	7.49
1296	14511	1	5800	Op, Unknown	2.3	0.93	7.49
1297	14512	2	8000	Op, Unknown	2.48	0.69	7.22
1298	14513	1	8000	24, Unknown	5.34	0.98	7.22
1299	14514	1	8300	24, Unknown	5.3	1.11	7.14
1300	14515	1	4600	Op, Unknown	3.09	0.93	7.42
1301	14516	1	7600	Op, Unknown	2.8	1.11	7.11
1302	14517	1	6600	Op, Unknown	3	1.12	7.21
1303	14518	2	10100	20, Unknown	4.11	0.95	7.17
1304	14519	1	6100	20, Unknown	3.66	1.49	7.16
1305	14520	1	7900	22, Unknown	4.48	1.31	7.11
1306	14521	1	6000	24, Unknown	5.6	1.04	7.11
1307	14522	2	8400	Op, Unknown	2.43	1.01	7.3
1308	14523	1	9200	20, Unknown	4.16	0.88	6.88
1309	14524	1	2300	20, Unknown	4.07	1.2	6.92
1310	14525	1	3800	20, Unknown	3.55	0.93	7.44
1311	14526	1	3400	Op, Unknown	3.22	0.87	7.4
1312	14527	1	3600	20, Unknown	3.86	1.09	7.17
1313	14528	1	7700	20, Unknown	3.93	1.49	7.1
1314	14529	1	2700	20, Unknown	3.71	1.26	7.12
1315	14530	1	2700	20, Unknown	3.57	0.89	7.46
1316	14531	2	11600	20, Unknown	4.13	0.98	7.13
1317	14532	1	8200	20, Unknown	4.03	1.31	7.13
1318	14533	1	6200	20, Unknown	3.68	0.97	7.43
1319	14534	1	6400	20, Unknown	4.18	0.9	7.32
1320	14536	2	10400	20, Unknown	3.69	1.05	7.04
1321	14537	3	16700	20, Unknown	3.4	1.18	7.2
1322	14538	2	20800	20, Unknown	3.32	0.98	7.24
1323	14539	1	6400	20, Unknown	3.9	0.89	7.21
1324	14540	1	6300	20, Unknown	3.81	0.86	7.32
1325	14541	2	3800	22, Unknown	4.24	1.12	7.05
1326	14542	1	2400	19, Unknown	3.32	0.9	7.29
1327	14543	3	7700	19, Unknown	3.1	0.99	7.37
1328	14544	3	8600	20, Unknown	3.75	1.12	7.21
1329	14545	2	8600	Op, Unknown	2.63	1.03	7.41
1330	14546	1	2600	22, Unknown	4.61	1.04	7.22
1331	14547	2	8500	20, Unknown	3.49	1.17	7.24
1332	14548	2	12200	20, Unknown	4.15	1.19	7.03
1333	14549	1	7200	20, Unknown	4.01	1	7.13
1334	14550	1	3500	20, Unknown	3.94	1.16	7.19
1335	14551	1	4000	20, Unknown	3.42	1.06	7.39
1336	14552	1	2900	22, Unknown	4.53	1.01	7.04
1337	14553	2	4000	Op, Unknown	2.84	0.9	7.22
1338	14554	2	4600	Op, Unknown	3.03	1.12	7.2
1339	14555	1	2900	20, Unknown	4.04	1.05	7.2
1340	14556	1	3300	20, Unknown	3.17	1.03	7.58
1341	14557	1	2100	20, Unknown	3.63	1.09	7.47
1342	14558	3	21000	20, Unknown	4	1.14	7.18
1343	14559	1	2600	20, Unknown	3.42	0.92	7.09
1344	14560	4	11400	20, Unknown	3.4	0.95	7.3
1345	14561	1	5600	Op, Unknown	2.44	0.94	7.28
1346	14562	1	7000	20, Unknown	3.21	0.87	7.67
1347	14563	1	3200	Op, Unknown	2.84	0.9	7.16
1348	14564	1	2500	22, Unknown	4.53	1.02	7.28
1349	14565	1	6000	20, Unknown	3.36	1.31	7.05
1350	14566	1	4800	20, Unknown	3.73	1.2	7.31
1351	14567	1	3200	20, Unknown	3.23	1.19	7.25
1352	14568	1	5100	20, Unknown	3.39	1.25	7.1
1353	14569	1	8400	20, Unknown	3.56	0.93	7.07
1354	14570	1	4000	Skim, Unknown	0.95	1.04	7.31
1355	14571	1	6400	Op, Unknown	2.9	1.28	7.29
1356	14572	1	3500	20, Unknown	3.54	1.12	7.12
1357	14573	1	5600	20, Unknown	3.39	1.27	7.2
1358	14574	1	7800	Op, Unknown	2.81	1.22	7.45
1359	14575	1	4600	Op, Unknown	2.14	1.19	7.51
1360	14576	3	10700	20, Unknown	3.43	1.17	7.17
1361	14577	1	3300	20, Unknown	3.68	1.16	6.96
1362	14578	2	5200	Op, Unknown	2.95	1.08	7.12
1363	14579	2	4200	Op, Unknown	1.93	0.89	7.23
1364	14580	2	7600	20, Unknown	3.47	1.11	7.29
1365	14581	1	4600	20, Unknown	3.58	1.3	7.2
1366	14582	1	5500	20, Unknown	3.69	1.23	7.08
1367	14583	2	11600	20, Unknown	4.09	0.98	7.29
1368	14584	2	15200	20, Unknown	3.73	1.21	7.18
1369	14585	2	10400	Op, Unknown	2.3	1.09	7.32
1370	14586	1	7000	Op, Unknown	2.84	0.89	7.04
1371	14587	2	6200	Op, Unknown	3.26	0.97	7.02
1372	14588	1	3000	Op, Unknown	4.17	0.98	7.45
1373	14589	1	5300	Low Dairy, Unknown	4.52	1.1	7.26
1374	14590	1	4400	Op, Unknown	3.23	0.76	7.17
1375	14591	1	5600	Op, Unknown	3.25	0.63	7.11
1376	14592	1	4800	Op, Unknown	3.25	0.65	7.17
1377	14593	1	6900	20, Unknown	4.11	1.1	7.08
1378	14594	2	7600	20, Unknown	3.67	1	7.22
1379	14595	2	6500	20, Unknown	3.91	1.07	7.03
1380	14596	2	9400	20, Unknown	3.36	1.19	7.13
1381	14597	3	13100	20, Unknown	4.03	0.86	7.05
1382	14598	1	5300	Low Dairy, Unknown	4.17	1.17	7.31
1383	14599	1	4200	Op, Unknown	2.95	0.61	7.2
1384	14600	1	2600	20, Unknown	3.23	1.25	7.19
1385	14601	1	2400	Op, Unknown	2.61	1.25	7.32
1386	14602	2	14600	20, Unknown	3.43	0.98	7.13
1387	14603	2	12300	20, Unknown	3.75	1.04	7.18
1388	14604	3	19800	20, Unknown	3.42	0.98	7.19
1389	14605	1	6400	Op, Unknown	2.58	1.11	7.25
1390	14606	1	6400	Op, Unknown	2.29	0.87	7.16
1391	14607	2	4000	Op, Unknown	2.88	1.06	7.28
1392	14608	2	2600	Op, Unknown	3.07	1.02	7.31
1393	14609	1	3400	20, Unknown	3.71	1.01	7.34
1394	14610	1	4900	20, Unknown	3.65	0.99	7.16
1395	14611	1	4400	Low Dairy, Unknown	4.6	1.23	7.22
1396	14612	1	5400	Op, Unknown	2.27	0.93	7.16
1397	14613	1	6400	Low Dairy, Unknown	3.25	0.93	7.13
1398	14614	1	6900	20, Unknown	3.95	1.09	7.18
1399	14615	1	8800	20, Unknown	3.84	0.85	6.98
1400	14616	2	15500	20, Unknown	4.29	0.98	7.02
1401	14617	1	4000	20, Unknown	3.59	0.91	7.32
1402	14618	2	5200	20, Unknown	3.47	0.99	7.28
1403	14619	2	5800	Op, Unknown	2.3	1.07	7.12
1404	14620	1	10200	20, Unknown	4.21	1.02	7.14
1405	14621	2	13900	20, Unknown	3.59	1.07	7.2
1406	14622	1	11800	20, Unknown	3.64	1.14	7.22
1407	14623	3	21700	20, Unknown	3.6	1.19	7.17
1408	14624	3	17200	Op, Unknown	2.4	1.26	7.24
1409	14625	1	3000	Op, Unknown	2.66	1.02	7.18
1410	14626	2	2200	Op, Unknown	3.17	0.93	7.2
1411	14627	1	5100	22, Unknown	4.65	1.27	6.92
1412	14628	2	17700	20, Unknown	3.44	1.13	7.4
1413	14629	3	23200	20, Unknown	3.88	1.1	7.09
1414	14630	2	13300	20, Unknown	3.2	1.26	7.3
1415	14631	1	5000	20, Unknown	3.95	1.12	7.35
1416	14632	1	8600	Op, Unknown	2.85	1.06	6.99
1417	14633	1	4800	Op, Unknown	2.72	1.13	7.46
1418	14634	2	4000	Op, Unknown	2.95	1.23	7.08
1419	14635	2	5800	19, Unknown	3.11	1.01	7.1
1420	14636	2	16500	20, Unknown	3.77	1.19	6.89
1421	14637	1	3000	22, Unknown	4.16	1.43	6.96
1422	14638	2	15800	20, Unknown	3.98	1.17	7.03
1423	14639	1	6200	Op, Unknown	2.96	0.82	7.18
1424	14640	1	5500	24, Unknown	4.97	0.88	7.18
1425	14641	1	4200	Op, Unknown	2.12	1.46	6.88
1426	14642	1	5000	Op, Unknown	2.94	0.94	6.95
1427	14643	1	5200	20, Unknown	3.4	1.42	7.23
1428	14644	2	3900	20, Unknown	3.5	1.08	7.15
1429	14645	2	5000	Op, Unknown	2.96	0.89	7.13
1430	14646	1	5400	Op, Unknown	3.3	1.05	7.07
1431	14647	2	9300	20, Unknown	3.4	1.13	7.18
1432	14648	2	15500	20, Unknown	3.79	0.93	7.15
1433	14649	2	11900	20, Unknown	3.19	1.21	7.22
1434	14650	1	3600	22, Unknown	4.3	1.11	7.08
1435	14651	1	5300	24, Unknown	4.9	1.24	7.18
1436	14652	1	3400	Op, Unknown	2.01	1.04	7.23
1437	14653	1	3600	Op, Unknown	2.09	0.98	7.11
1438	14654	3	4400	Op, Unknown	2.8	1.3	7.16
1439	14655	3	7400	Op, Unknown	3.22	1.01	7.29
1440	14656	4	8600	20, Unknown	3.6	1.05	7.25
1441	14657	2	4600	Op, Unknown	3.11	1.24	7.5
1442	14658	2	1600	24, Unknown	5.19	1.53	6.69
1443	14659	1	4400	Op, Unknown	2.81	1.16	7.36
1444	14660	1	5200	20, Unknown	3.28	1.01	7.35
1445	14661	1	3200	Op, Unknown	3.15	0.99	7.21
1446	14662	2	11800	20, Unknown	3.65	1.19	7.2
1447	14663	3	15800	20, Unknown	3.92	1.13	7.2
1448	14664	1	4600	24, Unknown	5.87	1.33	7.23
1449	14665	1	3500	20, Unknown	3.66	1.13	6.93
1450	14666	1	5800	Op, Unknown	3.5	1.1	7.4
1451	14667	3	4600	Op, Unknown	3.17	1.21	7.09
1452	14668	3	5000	Op, Unknown	3.22	1.07	7.13
1453	14669	2	17400	20, Unknown	3.46	1.11	7.4
1454	14670	2	8400	Op, Unknown	2.4	1.01	7.17
1455	14671	2	18700	20, Unknown	3.44	1.03	7.27
1456	14672	1	4000	20, Unknown	3.47	1.27	7.28
1457	14673	1	3400	Op, Unknown	5.49	0.86	7.39
1458	14674	2	6600	Op, Unknown	4.61	1.01	7.05
1459	14675	2	6600	Op, Unknown	2.47	1.07	7.18
1460	14676	1	2600	20, Unknown	3.48	1.2	7.39
1461	14677	2	10600	20, Unknown	3.72	1.15	7.33
1462	14678	1	8700	20, Unknown	3.51	1	7.46
1463	14679	2	15300	20, Unknown	3.68	0.93	7.39
1464	14680	2	13500	20, Unknown	3.62	1.23	7.52
1465	14681	1	3600	24, Unknown	5.5	1.27	7.46
1466	14682	1	2200	22, Unknown	4.26	1.03	7.16
1467	14683	2	3200	Op, Unknown	2.37	1.02	7.04
1468	14684	2	10600	Op, Unknown	2.37	0.79	7.2
1469	14685	1	14000	20, Unknown	3.79	1.68	6.91
1470	14686	2	16400	20, Unknown	3.97	1.1	7.12
1471	14687	1	8000	Op, Unknown	3.05	0.81	6.83
1472	14688	1	9200	19, Unknown	3.08	1.13	7.21
1473	14689	1	9000	Op, Unknown	2.95	0.96	6.88
1474	14690	1	3400	20, Unknown	3.94	1.1	7.19
1475	14691	1	6000	Op, Unknown	2.63	0.82	7.13
1476	14692	1	9200	Low Dairy, Unknown	6.13	0.95	7.1
1477	14693	1	10800	20, Unknown	3.34	1.03	7.25
1478	14694	3	18400	20, Unknown	4.1	1.05	7.24
1479	14695	1	9400	Low Dairy, Unknown	6.69	0.87	7.06
1480	14696	1	6900	24, Unknown	5.49	0.96	7.19
1481	14697	2	14500	20, Unknown	3.76	0.88	7.16
1482	14698	2	4000	22, Unknown	4.26	1.14	7.15
1483	14699	4	4900	20, Unknown	3.73	1.17	7
1484	14700	1	5400	Op, Unknown	2.14	1.18	7.25
1485	14701	1	9600	22, Unknown	4.17	1.34	7.23
1486	14702	2	23900	20, Unknown	3.37	1.07	7.12
1487	14703	1	7200	20, Unknown	3.72	1.24	7.05
1488	14704	1	8300	20, Unknown	3.72	1.27	7.32
1489	14705	2	11300	20, Unknown	4.11	0.99	6.96
1490	14706	1	4000	22, Unknown	4.26	1.25	6.94
1491	14707	1	8200	Op, Unknown	2.73	0.98	6.94
1492	14708	1	8000	22, Unknown	4.16	1.16	7.28
1493	14709	1	2400	Op, Unknown	2.8	0.84	7.01
1494	14710	1	9900	24, Unknown	4.83	1.2	7.11
1495	14711	2	5200	20, Unknown	3.88	1.03	7.13
1496	14712	2	19500	20, Unknown	4.16	1.06	6.95
1497	14713	1	4000	20, Unknown	4.14	1.11	7.06
1498	14714	3	9300	20, Unknown	3.54	1.02	7.06
1499	14715	2	10000	Op, Unknown	3.21	0.97	6.76
1500	14716	2	4800	Op, Unknown	2.49	0.87	7.32
1501	14717	2	12200	Op, Unknown	3.35	0.95	7.07
1502	14718	2	1200	20, Unknown	3.36	1.01	7.34
1503	14719	1	2600	Op, Unknown	3.11	0.83	7.13
1504	14720	1	4400	Op, Unknown	2.83	1.26	7.42
1505	14721	1	6800	Op, Unknown	3.18	1.24	7.1
1506	14722	1	12400	20, Unknown	3.72	0.88	7.12
1507	14723	1	11900	20, Unknown	4	0.98	7.06
1508	14724	1	9800	20, Unknown	3.93	1.04	7.06
1509	14725	1	2500	22, Unknown	4.42	1.08	7.09
1510	14726	2	11000	20, Unknown	3.86	1.23	6.95
1511	14727	2	19100	20, Unknown	3.31	1.06	7.24
1512	14728	1	9600	Op, Unknown	3.12	0.78	7.16
1513	14729	1	7800	20, Unknown	3.26	1.47	7.24
1514	14730	1	10800	20, Unknown	3.7	0.83	7.25
1515	14731	1	8900	20, Unknown	3.46	1.07	7.22
1516	14732	1	8400	20, Unknown	3.84	0.81	7.15
1517	14733	2	12500	20, Unknown	3.75	0.98	7.08
1518	14734	1	11400	20, Unknown	4.02	0.94	6.96
1519	14735	2	14800	20, Unknown	3.6	0.98	7.11
1520	14736	1	5700	20, Unknown	3.85	0.94	6.69
1521	14737	1	4700	20, Unknown	3.39	1.14	7.02
1522	14738	1	6200	20, Unknown	4.01	1.2	7.14
1523	14739	1	7400	20, Unknown	3.47	1.02	6.94
1524	14740	2	11900	20, Unknown	3.67	0.98	7.04
1525	14741	2	17400	20, Unknown	4.16	0.84	7.28
1526	14742	1	9200	22, Unknown	4.38	1.06	7.18
1527	14743	1	10600	20, Unknown	4.01	1.02	7.13
1528	14744	2	17100	20, Unknown	3.47	1.04	7.11
1529	14745	2	4000	Op, Unknown	3.16	0.75	7
1530	14746	1	2100	20, Unknown	3.48	1.6	7.33
1531	14747	2	1800	Op, Unknown	3.01	1.02	6.82
1532	14748	1	4800	20, Unknown	3.61	1.21	7.22
1533	14749	3	8900	20, Unknown	3.43	0.95	7.2
1534	14750	3	17400	20, Unknown	3.98	0.97	7.01
1535	14751	3	19100	20, Unknown	3.93	0.97	7.13
1536	14752	1	11800	20, Unknown	4.18	1.06	7.13
1537	14753	1	4900	20, Unknown	3.53	1	7.34
1538	14754	1	4200	Op, Unknown	2.73	0.98	7.07
1539	14755	1	6600	Op, Unknown	2.3	1	6.99
1540	14756	1	2600	Op, Unknown	2.79	1.13	7.25
1541	14757	1	5800	Op, Unknown	2.57	0.73	7.53
1542	14758	1	5000	Op, Unknown	3.16	0.73	7.13
1543	14759	1	6200	Low Dairy, Unknown	3.29	0.91	7.3
1544	14760	1	6700	20, Unknown	3.35	1.57	6.92
1545	14761	1	4800	20, Unknown	3.46	0.82	7.15
1546	14762	1	9000	20, Unknown	3.3	1.41	7.08
1547	14763	3	14000	20, Unknown	3.94	0.93	7.05
1548	14764	1	2100	22, Unknown	4.15	1.47	7.37
1549	14765	1	6200	Op, Unknown	1.98	0.81	7.21
1550	14766	1	5200	Op, Unknown	1.91	0.97	7.42
1551	14767	4	9000	Op, Unknown	2.96	1.04	7.16
1552	14768	1	3000	Op, Unknown	3.17	0.94	7
1553	14770	1	10400	20, Unknown	3.42	1.07	7.12
1554	14771	2	19900	20, Unknown	3.71	0.93	7.16
1555	14772	2	16600	20, Unknown	3.94	1.18	7.23
1556	14773	1	6800	20, Unknown	3.52	1.03	7.09
1557	14774	1	6600	Op, Unknown	3.66	1.07	7.19
1558	14775	2	3400	Op, Unknown	3.41	1.24	7.13
1559	14776	1	1200	Op, Unknown	3.32	1.06	6.9
1560	14777	1	3800	Op, Unknown	2.72	1.05	7.24
1561	14778	1	2800	20, Unknown	3.83	1.14	7.23
1562	14779	1	4400	Op, Unknown	2.39	0.87	7.04
1563	14780	2	3600	20, Unknown	3.51	1	7.02
1564	14781	1	11000	20, Unknown	3.95	1.15	7.07
1565	14782	2	22800	20, Unknown	3.49	1	7.09
1566	14783	1	4400	20, Unknown	3.53	1.08	7.16
1567	14784	1	3500	Op, Unknown	3.03	0.98	7.23
1568	14785	2	1900	20, Unknown	3.33	1.08	7.22
1569	14786	2	8900	20, Unknown	3.65	1.18	7.25
1570	14787	2	23800	20, Unknown	3.44	0.96	7
1571	14788	2	16000	20, Unknown	3.41	0.93	7.22
1572	14789	1	10100	20, Unknown	3.49	1.16	7.18
1573	14790	1	5000	Op, Unknown	4.12	1.03	7.04
1574	14791	1	5500	20, Unknown	3.64	1	8.07
1575	14792	1	5500	20, Unknown	3.93	1	7.21
1576	14793	2	3600	Op, Unknown	2.29	0.82	7.52
1577	14794	2	14400	20, Unknown	3.81	1.12	7.16
1578	14795	1	8300	20, Unknown	3.38	0.99	7.27
1579	14796	1	2600	Op, Unknown	2.85	0.87	7.24
1580	14797	1	9900	20, Unknown	3.34	0.99	7.3
1581	14798	1	9800	Op, Unknown	3.08	1.02	7.13
1582	14799	1	11900	20, Unknown	3.52	0.99	7.11
1583	14800	1	5600	Op, Unknown	2.97	1.12	7.39
1584	14801	2	11700	20, Unknown	3.25	1.06	7.3
1585	14802	2	17200	20, Unknown	4.24	0.88	6.9
1586	14803	1	3900	20, Unknown	3.86	1.06	7.24
1587	14804	1	5800	20, Unknown	3.44	1.11	7.18
1588	14805	1	4400	20, Unknown	3.77	1.17	6.77
1589	14806	2	20800	20, Unknown	3.59	0.98	7.15
1590	14807	1	8000	Op, Unknown	2.75	0.8	7.12
1591	14808	1	4400	Op, Unknown	2.6	1.11	7.42
1592	14809	1	2200	Op, Unknown	1.94	1	7.21
1593	14810	1	5400	Op, Unknown	6.55	1.05	7.03
1594	14811	2	9200	20, Unknown	3.67	1.01	7.17
1595	14812	1	8700	20, Unknown	3.83	1.35	7.39
1596	14813	1	7200	Op, Unknown	2.67	0.66	7.02
1597	14814	2	9400	Op, Unknown	2.91	0.95	7.19
1598	14815	1	4800	20, Unknown	4.07	0.98	7.21
1599	14816	1	4800	22, Unknown	4.51	1.07	7.1
1600	14817	1	5900	20, Unknown	3.29	1.25	7.18
1601	14818	1	7200	Op, Unknown	2.65	0.92	7.14
1602	14819	1	4000	Op, Unknown	2.7	1.02	7.1
1603	14820	1	6800	Op, Unknown	3.09	0.94	7.15
1604	14821	2	9300	20, Unknown	3.47	1	7.07
1605	14822	2	7800	Op, Unknown	2.1	0.74	7.31
1606	14823	2	8700	20, Unknown	3.98	1.06	7.23
1607	14824	1	6700	20, Unknown	3.38	0.95	7.14
1608	14825	1	3600	Op, Unknown	2.61	0.88	7.18
1609	14826	2	22400	Op, Unknown	2.46	0.89	7.28
1610	14827	1	2800	Op, Unknown	2.92	0.75	7.07
1611	14828	1	8000	Op, Unknown	2.55	0.82	7.07
1612	14829	1	6800	24, Unknown	4.87	1.6	6.98
1613	14830	1	6300	20, Unknown	3.68	1.16	7.28
1614	14831	1	2500	22, Unknown	4.69	1.07	7.19
1615	14832	1	2700	20, Unknown	3.88	1.27	7.18
1616	14833	1	6700	20, Unknown	3.51	1.39	7.42
1617	14834	1	3000	Op, Unknown	2.58	0.93	7.11
1618	14835	1	4500	20, Unknown	3.79	1.2	7.13
1619	14836	1	5600	20, Unknown	3.44	1.07	7.11
1620	14837	1	4000	Op, Unknown	2.93	0.98	7.37
1621	14838	1	4300	20, Unknown	3.54	1.27	7.22
1622	14839	1	5400	Op, Unknown	2.85	1.05	7.43
1623	14840	2	17000	Op, Unknown	2.71	0.82	7.21
1624	14841	1	6000	Op, Unknown	3.17	0.86	7.16
1625	14842	1	7300	20, Unknown	3.48	1.11	7.17
1626	14843	1	7400	20, Unknown	3.37	1.03	7.25
1627	14844	1	8500	20, Unknown	3.55	0.94	7.08
1628	14845	1	2100	19, Unknown	2.98	1.32	7.18
1629	14846	1	11000	Op, Unknown	3.04	1.08	7.09
1630	14847	1	15400	Op, Unknown	2.84	0.73	7.14
1631	14848	1	8500	20, Unknown	3.35	1.31	7.03
1632	14849	1	8400	20, Unknown	3.68	0.91	7.16
1633	14850	2	4800	Op, Unknown	2.78	1.14	7.19
1634	14851	1	10600	20, Unknown	3.62	0.95	7.12
1635	14852	1	4600	Op, Unknown	2.45	1.02	7.13
1636	14853	1	5600	Op, Unknown	2.5	0.9	7.39
1637	14854	1	12100	20, Unknown	3.61	1.04	7.04
1638	14855	3	21600	20, Unknown	3.48	1.02	7.22
1639	14856	2	19600	20, Unknown	3.5	1.04	6.96
1640	14857	1	7900	19, Unknown	3.01	1.31	7.26
1641	14858	1	7200	20, Unknown	3.66	1.4	7.14
1642	14859	2	14900	20, Unknown	3.47	0.96	7.16
1643	14860	2	17200	20, Unknown	3.62	1	7.18
1644	14861	2	10400	Op, Unknown	2.41	0.94	7.01
1645	14862	2	17400	Op, Unknown	2.3	1.03	7.19
1646	14863	1	3600	24, Unknown	4.94	1.12	6.88
1647	14864	1	6200	Op, Unknown	3.03	0.89	7.14
1648	14865	1	10400	Op, Unknown	3.03	1	7.11
1649	14866	1	5800	Op, Unknown	2.42	1.11	7.12
1650	14867	1	7400	Op, Unknown	3.32	1.13	6.95
1651	14868	2	9300	20, Unknown	3.43	1.1	7.02
1652	14869	1	10600	20, Unknown	3.55	0.82	7.32
1653	14870	2	6500	20, Unknown	3.34	1.15	7.18
1654	14871	1	2800	Op, Unknown	2.63	0.74	7.35
1655	14872	1	10800	Op, Unknown	2.96	0.9	7.27
1656	14873	1	4100	19, Unknown	3.22	1.15	7.22
1657	14874	1	4600	Op, Unknown	3.98	1.33	7.06
1658	14875	2	2900	20, Unknown	3.69	0.87	7.1
1659	14876	1	9800	20, Unknown	3.94	1.1	7.2
1660	14877	2	14200	20, Unknown	3.74	1.2	7.14
1661	14878	1	7000	20, Unknown	3.58	1.94	7.24
1662	14879	1	5100	20, Unknown	3.55	1.78	7.29
1663	14880	2	12200	20, Unknown	3.97	1.13	7.17
1664	14881	2	13200	Op, Unknown	2.09	1.19	7.27
1665	14882	1	6600	20, Unknown	3.91	1.3	6.95
1666	14883	2	8000	Op, Unknown	2.79	1.22	7.17
1667	14884	1	2600	Op, Unknown	3.44	0.78	6.88
1668	14885	1	2400	Low Dairy, Unknown	4.47	1.45	7.18
1669	14886	1	7500	20, Unknown	3.25	1.3	7.23
1670	14887	1	3300	20, Unknown	3.52	1.5	7.21
1671	14888	1	2500	20, Unknown	3.59	1.3	6.91
1672	14889	1	10800	20, Unknown	3.53	1.08	7.12
1673	14890	3	10700	20, Unknown	3.43	1.07	7.23
1674	14891	2	12600	20, Unknown	3.32	1.05	7.33
1675	14892	1	7100	20, Unknown	3.62	1.23	7.32
1676	14893	1	6800	Op, Unknown	1.65	1.19	7.2
1677	14894	1	3700	20, Unknown	3.36	1.62	7.27
1678	14895	1	7800	Op, Low Dairy, Unknown	3	0.88	7.56
1679	14896	1	3900	19, Unknown	3.05	1.31	7.33
1680	14897	1	8400	20, Unknown	3.2	1.28	7.27
1681	14898	2	8400	20, Unknown	3.7	1.1	7.02
1682	14899	3	13400	20, Unknown	3.58	1.59	7.18
1683	14900	1	3300	20, Unknown	3.96	0.9	7.34
1684	14901	1	2900	20, Unknown	3.46	0.93	7.28
1685	14902	2	6700	20, Unknown	4.1	1.07	7.06
1686	14903	1	9400	20, Unknown	3.36	1.32	7.25
